# Supplementary material for: CMYA5 establishes cardiac dyad architecture and positioning
Source: Nat Commun. 2022 Apr 21;13:2185. doi: 10.1038/s41467-022-29902-4 (PMC9023524; doi:10.1038/s41467-022-29902-4)
Supplement: Supplementary file 4 — Supplementary Data 1 [file 41467_2022_29902_MOESM4_ESM.xlsx]

## Sheet: Data S1
reference	Gene Symbol	Annotation	MWT(kDa)	Unique BJ	Total BJ	Unique BT	Total BT	Unique Control	Total Control	Sum Intensity BJ	Sum Intensity BT	Sum Intensity Control	Avg BJ, BT	(Avg+1)/(Ctrl+1)	Rank_AvgVsCtrl
sp|P02768|ALBU_HUMAN_contaminant	ALB	Serum albumin OS=Homo sapiens GN=ALB PE=1 SV=2	69.32	0	0	4	280	0	0	NF	200000000000	NF	100000000000	100000000001	1
sp|P12979|MYOG_MOUSE	Myog	Myogenin OS=Mus musculus GN=Myog PE=1 SV=2	25.19	1	2	0	0	0	0	320000000	NF	NF	160000000	160000001	2
sp|E9Q9K5|TRDN_MOUSE	Trdn	Triadin OS=Mus musculus GN=Trdn PE=1 SV=1	77.8	5	13	4	13	0	0	75000000	150000000	NF	112500000	112500001	3
sp|Q9D8E6|RL4_MOUSE	Rpl4	60S ribosomal protein L4 OS=Mus musculus GN=Rpl4 PE=1 SV=3	47.12	17	24	11	13	0	0	110000000	74000000	NF	92000000	92000001	4
sp|P12970|RL7A_MOUSE	Rpl7a	60S ribosomal protein L7a OS=Mus musculus GN=Rpl7a PE=1 SV=2	29.96	11	12	7	10	0	0	98000000	61000000	NF	79500000	79500001	5
sp|P35980|RL18_MOUSE	Rpl18	60S ribosomal protein L18 OS=Mus musculus GN=Rpl18 PE=1 SV=3	21.63	5	5	5	5	0	0	110000000	32000000	NF	71000000	71000001	6
sp|P47911|RL6_MOUSE	Rpl6	60S ribosomal protein L6 OS=Mus musculus GN=Rpl6 PE=1 SV=3	33.49	12	17	7	7	0	0	67000000	38000000	NF	52500000	52500001	7
sp|Q80XI6|M3K11_MOUSE	Map3k11	Mitogen-activated protein kinase kinase kinase 11 OS=Mus musculus GN=Map3k11 PE=1 SV=1	93.17	1	1	1	1	0	0	16000000	81000000	NF	48500000	48500001	8
sp|A2AGL3|RYR3_MOUSE	Ryr3	Ryanodine receptor 3 OS=Mus musculus GN=Ryr3 PE=1 SV=1	550.98	10	10	7	8	0	0	35000000	57000000	NF	46000000	46000001	9
sp|P62918|RL8_MOUSE	Rpl8	60S ribosomal protein L8 OS=Mus musculus GN=Rpl8 PE=1 SV=2	28.01	8	16	6	9	0	0	60000000	23000000	NF	41500000	41500001	10
sp|P14148|RL7_MOUSE	Rpl7	60S ribosomal protein L7 OS=Mus musculus GN=Rpl7 PE=1 SV=2	31.4	16	16	10	10	0	0	50000000	27000000	NF	38500000	38500001	11
sp|Q9CZM2|RL15_MOUSE	Rpl15	60S ribosomal protein L15 OS=Mus musculus GN=Rpl15 PE=2 SV=4	24.13	8	11	7	8	0	0	53000000	22000000	NF	37500000	37500001	12
sp|P10922|H10_MOUSE	H1f0	Histone H1.0 OS=Mus musculus GN=H1f0 PE=2 SV=4	20.85	6	22	4	19	0	0	44000000	31000000	NF	37500000	37500001	13
sp|P13541|MYH3_MOUSE	Myh3	Myosin-3 OS=Mus musculus GN=Myh3 PE=2 SV=2	223.65	1	1	1	2	0	0	16000000	50000000	NF	33000000	33000001	14
sp|P70296|PEBP1_MOUSE	Pebp1	Phosphatidylethanolamine-binding protein 1 OS=Mus musculus GN=Pebp1 PE=1 SV=3	20.82	4	4	4	4	0	0	54000000	7800000	NF	30900000	30900001	15
sp|Q70KF4|CMYA5_MOUSE	Cmya5	Cardiomyopathy-associated protein 5 OS=Mus musculus GN=Cmya5 PE=1 SV=2	412.79	32	35	23	25	0	0	34000000	26000000	NF	30000000	30000001	16
sp|Q99PR8|HSPB2_MOUSE	Hspb2	Heat shock protein beta-2 OS=Mus musculus GN=Hspb2 PE=1 SV=2	20.36	8	9	5	6	0	0	44000000	13000000	NF	28500000	28500001	17
sp|P50462|CSRP3_MOUSE	Csrp3	Cysteine and glycine-rich protein 3 OS=Mus musculus GN=Csrp3 PE=1 SV=1	20.88	4	4	2	2	0	0	32000000	20000000	NF	26000000	26000001	18
sp|E9PZQ0|RYR1_MOUSE	Ryr1	Ryanodine receptor 1 OS=Mus musculus GN=Ryr1 PE=1 SV=1	564.68	7	9	6	7	0	0	24000000	28000000	NF	26000000	26000001	19
sp|Q9WV55|VAPA_MOUSE	Vapa	Vesicle-associated membrane protein-associated protein A OS=Mus musculus GN=Vapa PE=1 SV=2	27.84	10	13	7	8	0	0	30000000	19000000	NF	24500000	24500001	20
sp|Q9CR57|RL14_MOUSE	Rpl14	60S ribosomal protein L14 OS=Mus musculus GN=Rpl14 PE=1 SV=3	23.55	2	2	2	2	0	0	27000000	17000000	NF	22000000	22000001	22
sp|P19253|RL13A_MOUSE	Rpl13a	60S ribosomal protein L13a OS=Mus musculus GN=Rpl13a PE=1 SV=4	23.45	8	8	5	5	0	0	29000000	13000000	NF	21000000	21000001	23
sp|Q60930|VDAC2_MOUSE	Vdac2	Voltage-dependent anion-selective channel protein 2 OS=Mus musculus GN=Vdac2 PE=1 SV=2	31.71	5	6	7	8	0	0	13000000	26000000	NF	19500000	19500001	24
sp|Q9D1R9|RL34_MOUSE	Rpl34	60S ribosomal protein L34 OS=Mus musculus GN=Rpl34 PE=1 SV=2	13.28	2	7	3	3	0	0	13000000	23000000	NF	18000000	18000001	25
sp|Q9D328|TM35A_MOUSE	Tmem35a	Transmembrane protein 35A OS=Mus musculus GN=Tmem35a PE=1 SV=1	18.49	3	6	2	3	0	0	13000000	23000000	NF	18000000	18000001	26
sp|P27659|RL3_MOUSE	Rpl3	60S ribosomal protein L3 OS=Mus musculus GN=Rpl3 PE=1 SV=3	46.08	9	11	1	1	0	0	34000000	640000	NF	17320000	17320001	27
sp|Q61029|LAP2B_MOUSE	Tmpo	Lamina-associated polypeptide 2, isoforms beta/delta/epsilon/gamma OS=Mus musculus GN=Tmpo PE=1 SV=4	50.34	7	10	5	5	0	0	24000000	9100000	NF	16550000	16550001	28
sp|Q99MR9|PPR3A_MOUSE	Ppp1r3a	Protein phosphatase 1 regulatory subunit 3A OS=Mus musculus GN=Ppp1r3a PE=1 SV=2	121.36	18	20	7	7	0	0	25000000	8000000	NF	16500000	16500001	29
tr|A9JR55|A9JR55_MOUSE	Mybpc3	Mybpc3 protein OS=Mus musculus GN=Mybpc3 PE=2 SV=1	140.49	3	4	3	4	0	0	6800000	24000000	NF	15400000	15400001	30
sp|Q9D0M3|CY1_MOUSE	Cyc1	Cytochrome c1, heme protein, mitochondrial OS=Mus musculus GN=Cyc1 PE=1 SV=1	35.3	6	8	5	6	0	0	17000000	13000000	NF	15000000	15000001	31
sp|P47963|RL13_MOUSE	Rpl13	60S ribosomal protein L13 OS=Mus musculus GN=Rpl13 PE=1 SV=3	24.29	6	6	4	4	0	0	22000000	7700000	NF	14850000	14850001	32
sp|Q64010|CRK_MOUSE	Crk	Adapter molecule crk OS=Mus musculus GN=Crk PE=1 SV=1	33.79	9	11	4	4	0	0	20000000	8800000	NF	14400000	14400001	33
sp|P43276|H15_MOUSE	Hist1h1b	Histone H1.5 OS=Mus musculus GN=Hist1h1b PE=1 SV=2	22.56	4	5	2	4	0	0	19000000	9100000	NF	14050000	14050001	34
sp|Q9Z204|HNRPC_MOUSE	Hnrnpc	Heterogeneous nuclear ribonucleoproteins C1/C2 OS=Mus musculus GN=Hnrnpc PE=1 SV=1	34.36	10	11	2	2	0	0	23000000	4100000	NF	13550000	13550001	35
sp|P15116|CADH2_MOUSE	Cdh2	Cadherin-2 OS=Mus musculus GN=Cdh2 PE=1 SV=2	99.73	14	14	8	9	0	0	16000000	11000000	NF	13500000	13500001	36
sp|P14824|ANXA6_MOUSE	Anxa6	Annexin A6 OS=Mus musculus GN=Anxa6 PE=1 SV=3	75.84	10	10	6	6	0	0	16000000	9800000	NF	12900000	12900001	37
sp|P14094|AT1B1_MOUSE	Atp1b1	Sodium/potassium-transporting ATPase subunit beta-1 OS=Mus musculus GN=Atp1b1 PE=1 SV=1	35.17	2	2	3	3	0	0	8600000	16000000	NF	12300000	12300001	38
sp|P09405|NUCL_MOUSE	Ncl	Nucleolin OS=Mus musculus GN=Ncl PE=1 SV=2	76.68	14	18	3	3	0	0	20000000	2100000	NF	11050000	11050001	39
sp|P61358|RL27_MOUSE	Rpl27	60S ribosomal protein L27 OS=Mus musculus GN=Rpl27 PE=1 SV=2	15.79	5	5	0	0	0	0	22000000	NF	NF	11000000	11000001	40
sp|Q3URD3|SLMAP_MOUSE	Slmap	Sarcolemmal membrane-associated protein OS=Mus musculus GN=Slmap PE=1 SV=2	96.87	7	7	3	4	0	0	14000000	7200000	NF	10600000	10600001	41
sp|Q9CQW1|YKT6_MOUSE	Ykt6	Synaptobrevin homolog YKT6 OS=Mus musculus GN=Ykt6 PE=1 SV=1	22.3	6	6	2	2	0	0	18000000	2800000	NF	10400000	10400001	42
sp|O09167|RL21_MOUSE	Rpl21	60S ribosomal protein L21 OS=Mus musculus GN=Rpl21 PE=1 SV=3	18.55	7	7	0	0	0	0	19000000	NF	NF	9500000	9500001	43
sp|Q9QY76|VAPB_MOUSE	Vapb	Vesicle-associated membrane protein-associated protein B OS=Mus musculus GN=Vapb PE=1 SV=3	26.93	6	6	0	0	0	0	19000000	NF	NF	9500000	9500001	44
sp|P56379|68MP_MOUSE	Mp68	6.8 kDa mitochondrial proteolipid OS=Mus musculus GN=Mp68 PE=1 SV=1	6.69	2	3	1	1	0	0	5900000	11000000	NF	8450000	8450001	45
sp|O55142|RL35A_MOUSE	Rpl35a	60S ribosomal protein L35a OS=Mus musculus GN=Rpl35a PE=1 SV=2	12.55	3	3	1	1	0	0	12000000	4400000	NF	8200000	8200001	46
sp|P62908|RS3_MOUSE	Rps3	40S ribosomal protein S3 OS=Mus musculus GN=Rps3 PE=1 SV=1	26.66	6	6	4	4	0	0	9500000	6500000	NF	8000000	8000001	47
sp|O35129|PHB2_MOUSE	Phb2	Prohibitin-2 OS=Mus musculus GN=Phb2 PE=1 SV=1	33.28	7	8	4	11	0	0	7500000	8300000	NF	7900000	7900001	48
sp|Q8R081|HNRPL_MOUSE	Hnrnpl	Heterogeneous nuclear ribonucleoprotein L OS=Mus musculus GN=Hnrnpl PE=1 SV=2	63.92	8	9	6	6	0	0	12000000	2800000	NF	7400000	7400001	49
sp|Q9CRB9|MIC19_MOUSE	Chchd3	MICOS complex subunit Mic19 OS=Mus musculus GN=Chchd3 PE=1 SV=1	26.32	5	6	3	3	0	0	7400000	7300000	NF	7350000	7350001	50
sp|Q8CHS7|DRS7C_MOUSE	Dhrs7c	Dehydrogenase/reductase SDR family member 7C OS=Mus musculus GN=Dhrs7c PE=1 SV=3	34.45	6	7	5	6	0	0	8000000	5800000	NF	6900000	6900001	51
sp|P17182|ENOA_MOUSE	Eno1	Alpha-enolase OS=Mus musculus GN=Eno1 PE=1 SV=3	47.11	5	5	2	2	0	0	9300000	4400000	NF	6850000	6850001	52
sp|O70250|PGAM2_MOUSE	Pgam2	Phosphoglycerate mutase 2 OS=Mus musculus GN=Pgam2 PE=1 SV=3	28.81	6	8	6	6	0	0	7500000	6100000	NF	6800000	6800001	53
sp|Q8R1I1|QCR9_MOUSE	Uqcr10	Cytochrome b-c1 complex subunit 9 OS=Mus musculus GN=Uqcr10 PE=1 SV=1	7.44	2	2	2	2	0	0	8100000	5400000	NF	6750000	6750001	54
tr|Q9CQ09|Q9CQ09_MOUSE	Rpl3l	Putative uncharacterized protein OS=Mus musculus GN=Rpl3l PE=1 SV=1	27.07	4	6	2	2	0	0	9400000	3600000	NF	6500000	6500001	55
sp|P62717|RL18A_MOUSE	Rpl18a	60S ribosomal protein L18a OS=Mus musculus GN=Rpl18a PE=1 SV=1	20.72	5	6	3	3	0	0	6000000	6900000	NF	6450000	6450001	56
sp|Q99P72|RTN4_MOUSE	Rtn4	Reticulon-4 OS=Mus musculus GN=Rtn4 PE=1 SV=2	126.54	13	15	6	6	0	0	10000000	2700000	NF	6350000	6350001	57
sp|P47964|RL36_MOUSE	Rpl36	60S ribosomal protein L36 OS=Mus musculus GN=Rpl36 PE=3 SV=2	12.21	2	2	1	1	0	0	8300000	4200000	NF	6250000	6250001	58
sp|Q9WUQ2|PREB_MOUSE	Preb	Prolactin regulatory element-binding protein OS=Mus musculus GN=Preb PE=1 SV=1	45.41	5	5	0	0	0	0	12000000	NF	NF	6000000	6000001	59
sp|O35683|NDUA1_MOUSE	Ndufa1	NADH dehydrogenase [ubiquinone] 1 alpha subcomplex subunit 1 OS=Mus musculus GN=Ndufa1 PE=1 SV=1	8.13	1	1	0	0	0	0	12000000	NF	NF	6000000	6000001	60
sp|Q80UU9|PGRC2_MOUSE	Pgrmc2	Membrane-associated progesterone receptor component 2 OS=Mus musculus GN=Pgrmc2 PE=1 SV=2	23.32	7	9	3	3	0	0	9900000	2000000	NF	5950000	5950001	61
sp|Q99PL5|RRBP1_MOUSE	Rrbp1	Ribosome-binding protein 1 OS=Mus musculus GN=Rrbp1 PE=1 SV=2	172.78	11	13	3	4	0	0	9200000	2400000	NF	5800000	5800001	62
sp|Q6ZWV3|RL10_MOUSE	Rpl10	60S ribosomal protein L10 OS=Mus musculus GN=Rpl10 PE=1 SV=3	24.59	2	2	1	1	0	0	5800000	4900000	NF	5350000	5350001	63
sp|Q02357|ANK1_MOUSE	Ank1	Ankyrin-1 OS=Mus musculus GN=Ank1 PE=1 SV=2	204.1	1	1	2	2	0	0	5500000	5200000	NF	5350000	5350001	64
sp|Q8BXV2|BRI3B_MOUSE	Bri3bp	BRI3-binding protein OS=Mus musculus GN=Bri3bp PE=1 SV=1	28.25	2	2	1	1	0	0	6500000	4100000	NF	5300000	5300001	65
sp|Q9WVK4|EHD1_MOUSE	Ehd1	EH domain-containing protein 1 OS=Mus musculus GN=Ehd1 PE=1 SV=1	60.56	7	7	5	5	0	0	6800000	3500000	NF	5150000	5150001	66
sp|Q9JJZ2|TBA8_MOUSE	Tuba8	Tubulin alpha-8 chain OS=Mus musculus GN=Tuba8 PE=1 SV=1	50.02	4	4	1	1	0	0	8400000	1700000	NF	5050000	5050001	67
sp|O70252|HMOX2_MOUSE	Hmox2	Heme oxygenase 2 OS=Mus musculus GN=Hmox2 PE=1 SV=1	35.72	7	7	1	1	0	0	8600000	1400000	NF	5000000	5000001	68
sp|Q9ESX5|DKC1_MOUSE	Dkc1	H/ACA ribonucleoprotein complex subunit 4 OS=Mus musculus GN=Dkc1 PE=1 SV=4	57.37	6	6	3	3	0	0	7100000	2600000	NF	4850000	4850001	69
sp|Q9R087|GPC6_MOUSE	Gpc6	Glypican-6 OS=Mus musculus GN=Gpc6 PE=1 SV=1	63.02	0	0	1	1	0	0	NF	9600000	NF	4800000	4800001	70
sp|Q9ET80|JPH1_MOUSE	Jph1	Junctophilin-1 OS=Mus musculus GN=Jph1 PE=1 SV=1	71.86	5	5	1	1	0	0	6300000	3000000	NF	4650000	4650001	71
sp|P35979|RL12_MOUSE	Rpl12	60S ribosomal protein L12 OS=Mus musculus GN=Rpl12 PE=1 SV=2	17.79	1	1	2	2	0	0	5500000	3800000	NF	4650000	4650001	72
sp|Q8VEK3|HNRPU_MOUSE	Hnrnpu	Heterogeneous nuclear ribonucleoprotein U OS=Mus musculus GN=Hnrnpu PE=1 SV=1	87.86	5	6	2	2	0	0	7600000	1500000	NF	4550000	4550001	73
sp|P17879|HS71B_MOUSE	Hspa1b	Heat shock 70 kDa protein 1B OS=Mus musculus GN=Hspa1b PE=1 SV=3	70.13	0	0	2	3	0	0	NF	9000000	NF	4500000	4500001	74
sp|P18760|COF1_MOUSE	Cfl1	Cofilin-1 OS=Mus musculus GN=Cfl1 PE=1 SV=3	18.55	2	2	4	4	0	0	4000000	4700000	NF	4350000	4350001	75
sp|P53026|RL10A_MOUSE	Rpl10a	60S ribosomal protein L10a OS=Mus musculus GN=Rpl10a PE=1 SV=3	24.9	5	5	3	3	0	0	6000000	2400000	NF	4200000	4200001	76
sp|Q60636|PRDM1_MOUSE	Prdm1	PR domain zinc finger protein 1 OS=Mus musculus GN=Prdm1 PE=1 SV=1	95.78	1	3	0	0	0	0	8300000	NF	NF	4150000	4150001	77
sp|Q8CGK3|LONM_MOUSE	Lonp1	Lon protease homolog, mitochondrial OS=Mus musculus GN=Lonp1 PE=1 SV=2	105.78	7	7	4	4	0	0	2600000	5600000	NF	4100000	4100001	78
sp|Q7TQ95|LNP_MOUSE	Lnp	Protein lunapark OS=Mus musculus GN=Lnp PE=1 SV=1	47.47	7	7	3	3	0	0	6100000	2000000	NF	4050000	4050001	79
sp|Q78ZA7|NP1L4_MOUSE	Nap1l4	Nucleosome assembly protein 1-like 4 OS=Mus musculus GN=Nap1l4 PE=1 SV=1	42.65	8	8	0	0	0	0	7800000	NF	NF	3900000	3900001	80
sp|Q91YQ5|RPN1_MOUSE	Rpn1	Dolichyl-diphosphooligosaccharide--protein glycosyltransferase subunit 1 OS=Mus musculus GN=Rpn1 PE=1 SV=1	68.49	6	6	1	1	0	0	6800000	680000	NF	3740000	3740001	81
tr|Q3UKG2|Q3UKG2_MOUSE	Prob1	Proline-rich basic protein 1 (Fragment) OS=Mus musculus GN=Prob1 PE=1 SV=1	106.36	7	8	1	1	0	0	6600000	770000	NF	3685000	3685001	82
sp|Q9CXR1|DHRS7_MOUSE	Dhrs7	Dehydrogenase/reductase SDR family member 7 OS=Mus musculus GN=Dhrs7 PE=1 SV=2	38.14	6	6	0	0	0	0	6900000	NF	NF	3450000	3450001	83
sp|Q9D6Z1|NOP56_MOUSE	Nop56	Nucleolar protein 56 OS=Mus musculus GN=Nop56 PE=1 SV=2	64.42	5	5	2	2	0	0	5900000	890000	NF	3395000	3395001	84
sp|E9Q5C9|NOLC1_MOUSE	Nolc1	Nucleolar and coiled-body phosphoprotein 1 OS=Mus musculus GN=Nolc1 PE=2 SV=1	73.65	3	4	3	3	0	0	3100000	3600000	NF	3350000	3350001	85
sp|Q32NZ6|TMC5_MOUSE	Tmc5	Transmembrane channel-like protein 5 OS=Mus musculus GN=Tmc5 PE=2 SV=1	111	1	1	0	0	0	0	6700000	NF	NF	3350000	3350001	86
sp|P62960|YBOX1_MOUSE	Ybx1	Nuclease-sensitive element-binding protein 1 OS=Mus musculus GN=Ybx1 PE=1 SV=3	35.71	5	6	1	1	0	0	6200000	430000	NF	3315000	3315001	87
sp|P43275|H11_MOUSE	Hist1h1a	Histone H1.1 OS=Mus musculus GN=Hist1h1a PE=1 SV=2	21.77	2	2	2	2	0	0	2000000	4600000	NF	3300000	3300001	88
sp|P84104|SRSF3_MOUSE	Srsf3	Serine/arginine-rich splicing factor 3 OS=Mus musculus GN=Srsf3 PE=1 SV=1	19.32	1	1	2	2	0	0	2500000	3900000	NF	3200000	3200001	89
sp|Q8K0Z7|TACO1_MOUSE	Taco1	Translational activator of cytochrome c oxidase 1 OS=Mus musculus GN=Taco1 PE=1 SV=1	32.29	2	3	2	2	0	0	5200000	1100000	NF	3150000	3150001	90
sp|O70572|NSMA_MOUSE	Smpd2	Sphingomyelin phosphodiesterase 2 OS=Mus musculus GN=Smpd2 PE=1 SV=1	47.44	0	0	4	4	0	0	NF	6300000	NF	3150000	3150001	91
sp|Q9WV02|RBMX_MOUSE	Rbmx	RNA-binding motif protein, X chromosome OS=Mus musculus GN=Rbmx PE=1 SV=1	42.28	3	4	2	2	0	0	4300000	1700000	NF	3000000	3000001	92
sp|P42669|PURA_MOUSE	Pura	Transcriptional activator protein Pur-alpha OS=Mus musculus GN=Pura PE=1 SV=1	34.86	3	4	2	2	0	0	5200000	730000	NF	2965000	2965001	93
sp|P70271|PDLI4_MOUSE	Pdlim4	PDZ and LIM domain protein 4 OS=Mus musculus GN=Pdlim4 PE=1 SV=3	35.53	2	2	0	0	0	0	5900000	NF	NF	2950000	2950001	94
sp|Q8R5J9|PRAF3_MOUSE	Arl6ip5	PRA1 family protein 3 OS=Mus musculus GN=Arl6ip5 PE=1 SV=2	21.54	3	3	1	1	0	0	4900000	900000	NF	2900000	2900001	95
sp|Q8CGC7|SYEP_MOUSE	Eprs	Bifunctional glutamate/proline--tRNA ligase OS=Mus musculus GN=Eprs PE=1 SV=4	169.97	7	10	1	1	0	0	5300000	410000	NF	2855000	2855001	96
sp|Q6DFW4|NOP58_MOUSE	Nop58	Nucleolar protein 58 OS=Mus musculus GN=Nop58 PE=1 SV=1	60.3	5	5	4	4	0	0	3300000	2400000	NF	2850000	2850001	97
sp|Q9QZQ8|H2AY_MOUSE	H2afy	Core histone macro-H2A.1 OS=Mus musculus GN=H2afy PE=1 SV=3	39.71	2	2	2	2	0	0	3100000	2500000	NF	2800000	2800001	98
sp|P27546|MAP4_MOUSE	Map4	Microtubule-associated protein 4 OS=Mus musculus GN=Map4 PE=1 SV=3	117.36	10	10	0	0	0	0	5600000	NF	NF	2800000	2800001	99
sp|Q61595|KTN1_MOUSE	Ktn1	Kinectin OS=Mus musculus GN=Ktn1 PE=1 SV=1	152.5	9	9	0	0	0	0	5600000	NF	NF	2800000	2800001	100
sp|P21550|ENOB_MOUSE	Eno3	Beta-enolase OS=Mus musculus GN=Eno3 PE=1 SV=3	47	5	5	1	1	0	0	5200000	280000	NF	2740000	2740001	101
sp|Q8K3J1|NDUS8_MOUSE	Ndufs8	NADH dehydrogenase [ubiquinone] iron-sulfur protein 8, mitochondrial OS=Mus musculus GN=Ndufs8 PE=1 SV=1	24.02	1	1	2	3	0	0	440000	5000000	NF	2720000	2720001	102
sp|Q60870|REEP5_MOUSE	Reep5	Receptor expression-enhancing protein 5 OS=Mus musculus GN=Reep5 PE=1 SV=1	21.04	0	0	1	1	0	0	NF	5400000	NF	2700000	2700001	103
sp|Q8VDD5|MYH9_MOUSE	Myh9	Myosin-9 OS=Mus musculus GN=Myh9 PE=1 SV=4	226.23	3	3	3	3	0	0	2000000	3300000	NF	2650000	2650001	104
sp|Q6PDM2|SRSF1_MOUSE	Srsf1	Serine/arginine-rich splicing factor 1 OS=Mus musculus GN=Srsf1 PE=1 SV=3	27.73	7	8	0	0	0	0	5300000	NF	NF	2650000	2650001	105
sp|P62852|RS25_MOUSE	Rps25	40S ribosomal protein S25 OS=Mus musculus GN=Rps25 PE=1 SV=1	13.73	3	3	1	1	0	0	3900000	1100000	NF	2500000	2500001	106
sp|Q9DCS9|NDUBA_MOUSE	Ndufb10	NADH dehydrogenase [ubiquinone] 1 beta subcomplex subunit 10 OS=Mus musculus GN=Ndufb10 PE=1 SV=3	21.01	4	4	2	2	0	0	1600000	3200000	NF	2400000	2400001	107
sp|P17225|PTBP1_MOUSE	Ptbp1	Polypyrimidine tract-binding protein 1 OS=Mus musculus GN=Ptbp1 PE=1 SV=2	56.44	4	4	3	3	0	0	2900000	1600000	NF	2250000	2250001	108
sp|Q62093|SRSF2_MOUSE	Srsf2	Serine/arginine-rich splicing factor 2 OS=Mus musculus GN=Srsf2 PE=1 SV=4	25.46	2	2	2	2	0	0	2100000	2400000	NF	2250000	2250001	109
sp|O08677|KNG1_MOUSE	Kng1	Kininogen-1 OS=Mus musculus GN=Kng1 PE=1 SV=1	73.06	1	1	0	0	0	0	4500000	NF	NF	2250000	2250001	110
sp|P62996|TRA2B_MOUSE	Tra2b	Transformer-2 protein homolog beta OS=Mus musculus GN=Tra2b PE=1 SV=1	33.65	2	2	2	2	0	0	1900000	2500000	NF	2200000	2200001	111
sp|Q9DC70|NDUS7_MOUSE	Ndufs7	NADH dehydrogenase [ubiquinone] iron-sulfur protein 7, mitochondrial OS=Mus musculus GN=Ndufs7 PE=1 SV=1	24.67	0	0	2	2	0	0	NF	4300000	NF	2150000	2150001	112
sp|P82350|SGCA_MOUSE	Sgca	Alpha-sarcoglycan OS=Mus musculus GN=Sgca PE=1 SV=1	43.26	4	4	1	1	0	0	2400000	1800000	NF	2100000	2100001	113
sp|Q9Z2Z6|MCAT_MOUSE	Slc25a20	Mitochondrial carnitine/acylcarnitine carrier protein OS=Mus musculus GN=Slc25a20 PE=1 SV=1	33	0	0	4	4	0	0	NF	4200000	NF	2100000	2100001	114
sp|Q00623|APOA1_MOUSE	Apoa1	Apolipoprotein A-I OS=Mus musculus GN=Apoa1 PE=1 SV=2	30.6	1	1	0	0	0	0	4100000	NF	NF	2050000	2050001	115
sp|O88587|COMT_MOUSE	Comt	Catechol O-methyltransferase OS=Mus musculus GN=Comt PE=1 SV=2	29.47	5	5	2	2	0	0	2200000	1800000	NF	2000000	2000001	116
sp|Q8BXZ1|TMX3_MOUSE	Tmx3	Protein disulfide-isomerase TMX3 OS=Mus musculus GN=Tmx3 PE=1 SV=2	51.82	4	4	0	0	0	0	4000000	NF	NF	2000000	2000001	117
sp|Q91WS0|CISD1_MOUSE	Cisd1	CDGSH iron-sulfur domain-containing protein 1 OS=Mus musculus GN=Cisd1 PE=1 SV=1	12.09	3	3	0	0	0	0	4000000	NF	NF	2000000	2000001	118
sp|Q9CXW4|RL11_MOUSE	Rpl11	60S ribosomal protein L11 OS=Mus musculus GN=Rpl11 PE=1 SV=4	20.24	1	1	1	1	0	0	2500000	1400000	NF	1950000	1950001	119
sp|P70414|NAC1_MOUSE	Slc8a1	Sodium/calcium exchanger 1 OS=Mus musculus GN=Slc8a1 PE=1 SV=1	107.97	3	3	1	1	0	0	1900000	2000000	NF	1950000	1950001	120
tr|A0A140T8K6|A0A140T8K6_MOUSE	Rpl36-ps3	60S ribosomal protein L36 OS=Mus musculus GN=Rpl36-ps3 PE=3 SV=1	12.25	0	0	2	2	0	0	NF	3900000	NF	1950000	1950001	121
sp|P62264|RS14_MOUSE	Rps14	40S ribosomal protein S14 OS=Mus musculus GN=Rps14 PE=1 SV=3	16.26	2	2	2	2	0	0	2200000	1600000	NF	1900000	1900001	122
sp|Q76MZ3|2AAA_MOUSE	Ppp2r1a	Serine/threonine-protein phosphatase 2A 65 kDa regulatory subunit A alpha isoform OS=Mus musculus GN=Ppp2r1a PE=1 SV=3	65.28	2	2	2	2	0	0	1800000	2000000	NF	1900000	1900001	123
sp|P32067|LA_MOUSE	Ssb	Lupus La protein homolog OS=Mus musculus GN=Ssb PE=1 SV=1	47.73	4	4	1	1	0	0	3300000	470000	NF	1885000	1885001	124
sp|Q3UIZ8|MYLK3_MOUSE	Mylk3	Myosin light chain kinase 3 OS=Mus musculus GN=Mylk3 PE=1 SV=1	86.32	4	4	1	1	0	0	2500000	1200000	NF	1850000	1850001	125
sp|P47740|AL3A2_MOUSE	Aldh3a2	Fatty aldehyde dehydrogenase OS=Mus musculus GN=Aldh3a2 PE=1 SV=2	53.94	4	4	0	0	0	0	3700000	NF	NF	1850000	1850001	126
sp|Q8BMK4|CKAP4_MOUSE	Ckap4	Cytoskeleton-associated protein 4 OS=Mus musculus GN=Ckap4 PE=1 SV=2	63.65	8	8	0	0	0	0	3600000	NF	NF	1800000	1800001	127
sp|Q3TDQ1|STT3B_MOUSE	Stt3b	Dolichyl-diphosphooligosaccharide--protein glycosyltransferase subunit STT3B OS=Mus musculus GN=Stt3b PE=1 SV=2	93.19	4	4	0	0	0	0	3600000	NF	NF	1800000	1800001	128
sp|P58771|TPM1_MOUSE	Tpm1	Tropomyosin alpha-1 chain OS=Mus musculus GN=Tpm1 PE=1 SV=1	32.66	1	1	1	1	0	0	1400000	2100000	NF	1750000	1750001	129
sp|Q8BL97|SRSF7_MOUSE	Srsf7	Serine/arginine-rich splicing factor 7 OS=Mus musculus GN=Srsf7 PE=1 SV=1	30.8	2	2	0	0	0	0	3500000	NF	NF	1750000	1750001	130
sp|Q9D517|PLCC_MOUSE	Agpat3	1-acyl-sn-glycerol-3-phosphate acyltransferase gamma OS=Mus musculus GN=Agpat3 PE=1 SV=2	43.27	3	3	3	3	0	0	910000	2500000	NF	1705000	1705001	131
sp|P47739|AL3A1_MOUSE	Aldh3a1	Aldehyde dehydrogenase, dimeric NADP-preferring OS=Mus musculus GN=Aldh3a1 PE=1 SV=2	50.45	4	7	0	0	0	0	3400000	NF	NF	1700000	1700001	132
sp|P41105|RL28_MOUSE	Rpl28	60S ribosomal protein L28 OS=Mus musculus GN=Rpl28 PE=1 SV=2	15.72	3	4	0	0	0	0	3300000	NF	NF	1650000	1650001	133
sp|Q9CQA3|SDHB_MOUSE	Sdhb	Succinate dehydrogenase [ubiquinone] iron-sulfur subunit, mitochondrial OS=Mus musculus GN=Sdhb PE=1 SV=1	31.79	3	3	0	0	0	0	3300000	NF	NF	1650000	1650001	134
sp|Q9ES82|POPD2_MOUSE	Popdc2	Popeye domain-containing protein 2 OS=Mus musculus GN=Popdc2 PE=1 SV=1	41.22	0	0	2	2	0	0	NF	3300000	NF	1650000	1650001	135
sp|P50171|DHB8_MOUSE	Hsd17b8	Estradiol 17-beta-dehydrogenase 8 OS=Mus musculus GN=Hsd17b8 PE=1 SV=2	26.57	3	3	1	1	0	0	3100000	120000	NF	1610000	1610001	136
sp|P82349|SGCB_MOUSE	Sgcb	Beta-sarcoglycan OS=Mus musculus GN=Sgcb PE=1 SV=1	34.85	4	4	2	2	0	0	2300000	900000	NF	1600000	1600001	137
sp|Q8JZQ2|AFG32_MOUSE	Afg3l2	AFG3-like protein 2 OS=Mus musculus GN=Afg3l2 PE=1 SV=1	89.46	3	3	2	2	0	0	2200000	1000000	NF	1600000	1600001	138
sp|E9Q557|DESP_MOUSE	Dsp	Desmoplakin OS=Mus musculus GN=Dsp PE=1 SV=1	332.71	6	6	3	3	0	0	1800000	1400000	NF	1600000	1600001	139
sp|Q6ZWN5|RS9_MOUSE	Rps9	40S ribosomal protein S9 OS=Mus musculus GN=Rps9 PE=1 SV=3	22.58	2	2	1	1	0	0	1800000	1400000	NF	1600000	1600001	140
sp|P21981|TGM2_MOUSE	Tgm2	Protein-glutamine gamma-glutamyltransferase 2 OS=Mus musculus GN=Tgm2 PE=1 SV=4	77.01	3	3	0	0	0	0	3200000	NF	NF	1600000	1600001	141
sp|Q9Z2P8|VAMP5_MOUSE	Vamp5	Vesicle-associated membrane protein 5 OS=Mus musculus GN=Vamp5 PE=1 SV=1	11.41	1	1	0	0	0	0	3200000	NF	NF	1600000	1600001	142
sp|Q78IK2|USMG5_MOUSE	Usmg5	Up-regulated during skeletal muscle growth protein 5 OS=Mus musculus GN=Usmg5 PE=1 SV=1	6.38	1	1	1	1	0	0	770000	2400000	NF	1585000	1585001	143
sp|O55126|NIPS2_MOUSE	Nipsnap2	Protein NipSnap homolog 2 OS=Mus musculus GN=Nipsnap2 PE=1 SV=1	32.91	3	3	1	2	0	0	2400000	750000	NF	1575000	1575001	144
sp|Q9QYJ0|DNJA2_MOUSE	Dnaja2	DnaJ homolog subfamily A member 2 OS=Mus musculus GN=Dnaja2 PE=1 SV=1	45.72	1	1	2	2	0	0	1100000	2000000	NF	1550000	1550001	145
sp|Q99KN9|EPN4_MOUSE	Clint1	Clathrin interactor 1 OS=Mus musculus GN=Clint1 PE=1 SV=2	68.47	2	2	0	0	0	0	3100000	NF	NF	1550000	1550001	146
sp|Q9CQH3|NDUB5_MOUSE	Ndufb5	NADH dehydrogenase [ubiquinone] 1 beta subcomplex subunit 5, mitochondrial OS=Mus musculus GN=Ndufb5 PE=1 SV=1	21.7	1	1	1	1	0	0	880000	2200000	NF	1540000	1540001	147
sp|P62830|RL23_MOUSE	Rpl23	60S ribosomal protein L23 OS=Mus musculus GN=Rpl23 PE=1 SV=1	14.86	2	2	1	1	0	0	1200000	1800000	NF	1500000	1500001	148
sp|Q9CXS4|CENPV_MOUSE	Cenpv	Centromere protein V OS=Mus musculus GN=Cenpv PE=1 SV=2	27.52	2	2	0	0	0	0	3000000	NF	NF	1500000	1500001	149
sp|P17710|HXK1_MOUSE	Hk1	Hexokinase-1 OS=Mus musculus GN=Hk1 PE=1 SV=3	108.23	4	4	3	3	0	0	2000000	940000	NF	1470000	1470001	150
sp|Q9Z2X1|HNRPF_MOUSE	Hnrnpf	Heterogeneous nuclear ribonucleoprotein F OS=Mus musculus GN=Hnrnpf PE=1 SV=3	45.7	2	2	1	1	0	0	2000000	930000	NF	1465000	1465001	151
sp|P63024|VAMP3_MOUSE	Vamp3	Vesicle-associated membrane protein 3 OS=Mus musculus GN=Vamp3 PE=1 SV=1	11.47	3	3	1	1	0	0	1800000	1100000	NF	1450000	1450001	152
sp|Q9CQ56|USE1_MOUSE	Use1	Vesicle transport protein USE1 OS=Mus musculus GN=Use1 PE=1 SV=1	30.57	2	2	0	0	0	0	2900000	NF	NF	1450000	1450001	153
sp|P82348|SGCG_MOUSE	Sgcg	Gamma-sarcoglycan OS=Mus musculus GN=Sgcg PE=1 SV=2	32.06	2	2	0	0	0	0	2900000	NF	NF	1450000	1450001	154
sp|Q78IK4|MIC27_MOUSE	Apool	MICOS complex subunit Mic27 OS=Mus musculus GN=Apool PE=1 SV=1	29.24	2	2	3	3	0	0	790000	2100000	NF	1445000	1445001	155
sp|P26039|TLN1_MOUSE	Tln1	Talin-1 OS=Mus musculus GN=Tln1 PE=1 SV=2	269.65	2	2	3	4	0	0	990000	1900000	NF	1445000	1445001	156
sp|P42932|TCPQ_MOUSE	Cct8	T-complex protein 1 subunit theta OS=Mus musculus GN=Cct8 PE=1 SV=3	59.52	3	3	1	1	0	0	2300000	570000	NF	1435000	1435001	157
sp|O08547|SC22B_MOUSE	Sec22b	Vesicle-trafficking protein SEC22b OS=Mus musculus GN=Sec22b PE=1 SV=3	24.72	3	3	1	1	0	0	670000	2200000	NF	1435000	1435001	158
sp|A2AMM0|MURC_MOUSE	Murc	Muscle-related coiled-coil protein OS=Mus musculus GN=Murc PE=1 SV=1	40.98	5	5	0	0	0	0	2800000	NF	NF	1400000	1400001	159
sp|Q7TMM9|TBB2A_MOUSE	Tubb2a	Tubulin beta-2A chain OS=Mus musculus GN=Tubb2a PE=1 SV=1	49.87	1	3	1	1	0	0	1700000	1000000	NF	1350000	1350001	160
sp|P07724|ALBU_MOUSE	Alb	Serum albumin OS=Mus musculus GN=Alb PE=1 SV=3	68.65	0	0	1	1	0	0	NF	2700000	NF	1350000	1350001	161
sp|Q9CX86|ROA0_MOUSE	Hnrnpa0	Heterogeneous nuclear ribonucleoprotein A0 OS=Mus musculus GN=Hnrnpa0 PE=1 SV=1	30.51	2	2	1	1	0	0	1500000	1100000	NF	1300000	1300001	162
sp|Q99LF4|RTCB_MOUSE	Rtcb	tRNA-splicing ligase RtcB homolog OS=Mus musculus GN=Rtcb PE=1 SV=1	55.21	5	5	0	0	0	0	2600000	NF	NF	1300000	1300001	163
sp|P28656|NP1L1_MOUSE	Nap1l1	Nucleosome assembly protein 1-like 1 OS=Mus musculus GN=Nap1l1 PE=1 SV=2	45.32	4	4	0	0	0	0	2500000	NF	NF	1250000	1250001	164
sp|P83882|RL36A_MOUSE	Rpl36a	60S ribosomal protein L36a OS=Mus musculus GN=Rpl36a PE=1 SV=2	12.43	2	2	0	0	0	0	2500000	NF	NF	1250000	1250001	165
sp|P62911|RL32_MOUSE	Rpl32	60S ribosomal protein L32 OS=Mus musculus GN=Rpl32 PE=1 SV=2	15.85	0	0	1	1	0	0	NF	2500000	NF	1250000	1250001	166
sp|P62192|PRS4_MOUSE	Psmc1	26S protease regulatory subunit 4 OS=Mus musculus GN=Psmc1 PE=1 SV=1	49.15	2	2	2	2	0	0	960000	1500000	NF	1230000	1230001	167
sp|P58059|RT21_MOUSE	Mrps21	28S ribosomal protein S21, mitochondrial OS=Mus musculus GN=Mrps21 PE=1 SV=1	10.55	2	2	1	1	0	0	1500000	960000	NF	1230000	1230001	168
sp|O35857|TIM44_MOUSE	Timm44	Mitochondrial import inner membrane translocase subunit TIM44 OS=Mus musculus GN=Timm44 PE=1 SV=2	51.06	3	3	2	2	0	0	1100000	1300000	NF	1200000	1200001	169
sp|P51150|RAB7A_MOUSE	Rab7a	Ras-related protein Rab-7a OS=Mus musculus GN=Rab7a PE=1 SV=2	23.47	4	4	0	0	0	0	2400000	NF	NF	1200000	1200001	170
sp|P80316|TCPE_MOUSE	Cct5	T-complex protein 1 subunit epsilon OS=Mus musculus GN=Cct5 PE=1 SV=1	59.59	1	1	2	2	0	0	290000	2100000	NF	1195000	1195001	171
sp|Q9ES83|POPD1_MOUSE	Bves	Blood vessel epicardial substance OS=Mus musculus GN=Bves PE=1 SV=1	40.99	3	5	1	1	0	0	2000000	380000	NF	1190000	1190001	172
sp|Q9QVP4|MLRA_MOUSE	Myl7	Myosin regulatory light chain 2, atrial isoform OS=Mus musculus GN=Myl7 PE=1 SV=1	19.44	3	3	0	0	0	0	2300000	NF	NF	1150000	1150001	173
sp|Q9CQB5|CISD2_MOUSE	Cisd2	CDGSH iron-sulfur domain-containing protein 2 OS=Mus musculus GN=Cisd2 PE=1 SV=1	15.23	2	2	0	0	0	0	2300000	NF	NF	1150000	1150001	174
sp|Q80Y14|GLRX5_MOUSE	Glrx5	Glutaredoxin-related protein 5, mitochondrial OS=Mus musculus GN=Glrx5 PE=1 SV=2	16.28	1	2	0	0	0	0	2300000	NF	NF	1150000	1150001	175
sp|P56695|WFS1_MOUSE	Wfs1	Wolframin OS=Mus musculus GN=Wfs1 PE=1 SV=1	100.51	5	6	2	2	0	0	1800000	400000	NF	1100000	1100001	176
sp|Q61656|DDX5_MOUSE	Ddx5	Probable ATP-dependent RNA helicase DDX5 OS=Mus musculus GN=Ddx5 PE=1 SV=2	69.25	2	2	0	0	0	0	2200000	NF	NF	1100000	1100001	177
sp|O09111|NDUBB_MOUSE	Ndufb11	NADH dehydrogenase [ubiquinone] 1 beta subcomplex subunit 11, mitochondrial OS=Mus musculus GN=Ndufb11 PE=1 SV=2	17.43	0	0	2	2	0	0	NF	2200000	NF	1100000	1100001	178
sp|Q8C8R3|ANK2_MOUSE	Ank2	Ankyrin-2 OS=Mus musculus GN=Ank2 PE=1 SV=2	426	4	4	1	1	0	0	1700000	490000	NF	1095000	1095001	179
sp|Q9WV92|E41L3_MOUSE	Epb41l3	Band 4.1-like protein 3 OS=Mus musculus GN=Epb41l3 PE=1 SV=1	103.27	6	6	2	2	0	0	1800000	330000	NF	1065000	1065001	180
sp|Q9CXZ1|NDUS4_MOUSE	Ndufs4	NADH dehydrogenase [ubiquinone] iron-sulfur protein 4, mitochondrial OS=Mus musculus GN=Ndufs4 PE=1 SV=3	19.77	3	3	0	0	0	0	2100000	NF	NF	1050000	1050001	181
sp|Q91VJ4|STK38_MOUSE	Stk38	Serine/threonine-protein kinase 38 OS=Mus musculus GN=Stk38 PE=1 SV=1	54.14	3	3	0	0	0	0	2100000	NF	NF	1050000	1050001	182
sp|P50752|TNNT2_MOUSE	Tnnt2	Troponin T, cardiac muscle OS=Mus musculus GN=Tnnt2 PE=1 SV=2	35.8	3	3	0	0	0	0	2100000	NF	NF	1050000	1050001	183
sp|Q8VCM7|FIBG_MOUSE	Fgg	Fibrinogen gamma chain OS=Mus musculus GN=Fgg PE=1 SV=1	49.36	2	2	0	0	0	0	2100000	NF	NF	1050000	1050001	184
sp|P35235|PTN11_MOUSE	Ptpn11	Tyrosine-protein phosphatase non-receptor type 11 OS=Mus musculus GN=Ptpn11 PE=1 SV=2	68.42	6	6	1	1	0	0	1800000	250000	NF	1025000	1025001	185
sp|P06151|LDHA_MOUSE	Ldha	L-lactate dehydrogenase A chain OS=Mus musculus GN=Ldha PE=1 SV=3	36.48	1	1	2	2	0	0	930000	1100000	NF	1015000	1015001	186
sp|Q8VBT0|TMX1_MOUSE	Tmx1	Thioredoxin-related transmembrane protein 1 OS=Mus musculus GN=Tmx1 PE=1 SV=1	31.38	2	2	1	2	0	0	1100000	910000	NF	1005000	1005001	187
sp|P40142|TKT_MOUSE	Tkt	Transketolase OS=Mus musculus GN=Tkt PE=1 SV=1	67.59	3	4	0	0	0	0	2000000	NF	NF	1000000	1000001	188
sp|P47941|CRKL_MOUSE	Crkl	Crk-like protein OS=Mus musculus GN=Crkl PE=1 SV=2	33.81	3	3	0	0	0	0	2000000	NF	NF	1000000	1000001	189
sp|P10493|NID1_MOUSE	Nid1	Nidogen-1 OS=Mus musculus GN=Nid1 PE=1 SV=2	136.45	3	3	0	0	0	0	2000000	NF	NF	1000000	1000001	190
sp|P82347|SGCD_MOUSE	Sgcd	Delta-sarcoglycan OS=Mus musculus GN=Sgcd PE=1 SV=1	32.11	2	2	0	0	0	0	2000000	NF	NF	1000000	1000001	191
sp|Q3TRM8|HXK3_MOUSE	Hk3	Hexokinase-3 OS=Mus musculus GN=Hk3 PE=1 SV=2	100.04	0	0	1	1	0	0	NF	2000000	NF	1000000	1000001	192
sp|Q8CGC6|RBM28_MOUSE	Rbm28	RNA-binding protein 28 OS=Mus musculus GN=Rbm28 PE=1 SV=4	84.16	2	2	0	0	0	0	1900000	NF	NF	950000	950001	193
sp|P62983|RS27A_MOUSE	Rps27a	Ubiquitin-40S ribosomal protein S27a OS=Mus musculus GN=Rps27a PE=1 SV=2	17.94	0	0	1	1	0	0	NF	1900000	NF	950000	950001	194
sp|Q9EPU0|RENT1_MOUSE	Upf1	Regulator of nonsense transcripts 1 OS=Mus musculus GN=Upf1 PE=1 SV=2	123.89	5	5	1	1	0	0	1600000	270000	NF	935000	935001	195
sp|Q9D8W5|PSD12_MOUSE	Psmd12	26S proteasome non-ATPase regulatory subunit 12 OS=Mus musculus GN=Psmd12 PE=1 SV=4	52.86	2	2	2	2	0	0	650000	1200000	NF	925000	925001	196
tr|Q9D6N4|Q9D6N4_MOUSE	Ttn	Putative uncharacterized protein (Fragment) OS=Mus musculus GN=Ttn PE=2 SV=2	57.14	4	5	0	0	0	0	1800000	NF	NF	900000	900001	197
sp|Q920Q6|MSI2H_MOUSE	Msi2	RNA-binding protein Musashi homolog 2 OS=Mus musculus GN=Msi2 PE=1 SV=1	36.91	3	3	0	0	0	0	1800000	NF	NF	900000	900001	198
sp|Q3TEA8|HP1B3_MOUSE	Hp1bp3	Heterochromatin protein 1-binding protein 3 OS=Mus musculus GN=Hp1bp3 PE=1 SV=1	60.83	2	2	0	0	0	0	1800000	NF	NF	900000	900001	199
sp|Q9CZR8|EFTS_MOUSE	Tsfm	Elongation factor Ts, mitochondrial OS=Mus musculus GN=Tsfm PE=1 SV=1	35.31	0	0	2	2	0	0	NF	1800000	NF	900000	900001	200
sp|P10649|GSTM1_MOUSE	Gstm1	Glutathione S-transferase Mu 1 OS=Mus musculus GN=Gstm1 PE=1 SV=2	25.95	2	2	0	0	0	0	1800000	NF	NF	900000	900001	201
sp|Q8VH51|RBM39_MOUSE	Rbm39	RNA-binding protein 39 OS=Mus musculus GN=Rbm39 PE=1 SV=2	59.37	2	2	0	0	0	0	1800000	NF	NF	900000	900001	202
sp|P02468|LAMC1_MOUSE	Lamc1	Laminin subunit gamma-1 OS=Mus musculus GN=Lamc1 PE=1 SV=2	177.18	1	1	1	1	0	0	680000	1100000	NF	890000	890001	203
sp|Q61990|PCBP2_MOUSE	Pcbp2	Poly(rC)-binding protein 2 OS=Mus musculus GN=Pcbp2 PE=1 SV=1	38.2	1	1	1	1	0	0	550000	1200000	NF	875000	875001	204
sp|P15331|PERI_MOUSE	Prph	Peripherin OS=Mus musculus GN=Prph PE=1 SV=2	54.23	1	1	1	1	0	0	440000	1300000	NF	870000	870001	205
sp|Q149B8|PERM1_MOUSE	Perm1	PGC-1 and ERR-induced regulator in muscle protein 1 OS=Mus musculus GN=Perm1 PE=1 SV=2	85.1	5	5	0	0	0	0	1700000	NF	NF	850000	850001	206
sp|O88844|IDHC_MOUSE	Idh1	Isocitrate dehydrogenase [NADP] cytoplasmic OS=Mus musculus GN=Idh1 PE=1 SV=2	46.64	3	3	0	0	0	0	1700000	NF	NF	850000	850001	207
sp|P86048|RL10L_MOUSE	Rpl10l	60S ribosomal protein L10-like OS=Mus musculus GN=Rpl10l PE=2 SV=1	24.54	2	3	0	0	0	0	1700000	NF	NF	850000	850001	208
sp|P14131|RS16_MOUSE	Rps16	40S ribosomal protein S16 OS=Mus musculus GN=Rps16 PE=1 SV=4	16.44	1	1	0	0	0	0	1700000	NF	NF	850000	850001	209
sp|P14685|PSMD3_MOUSE	Psmd3	26S proteasome non-ATPase regulatory subunit 3 OS=Mus musculus GN=Psmd3 PE=1 SV=3	60.68	4	4	1	1	0	0	1200000	490000	NF	845000	845001	210
sp|Q3UZA1|CPZIP_MOUSE	Rcsd1	CapZ-interacting protein OS=Mus musculus GN=Rcsd1 PE=1 SV=1	44.09	1	2	1	1	0	0	1100000	520000	NF	810000	810001	211
sp|Q9DCZ4|MIC26_MOUSE	Apoo	MICOS complex subunit Mic26 OS=Mus musculus GN=Apoo PE=1 SV=2	22.59	1	1	2	2	0	0	810000	800000	NF	805000	805001	212
sp|Q8BGH2|SAM50_MOUSE	Samm50	Sorting and assembly machinery component 50 homolog OS=Mus musculus GN=Samm50 PE=1 SV=1	51.83	1	1	1	1	0	0	400000	1200000	NF	800000	800001	213
tr|A8DUV1|A8DUV1_MOUSE	Hbat1	Alpha-globin OS=Mus musculus GN=Hbat1 PE=3 SV=1	15.13	0	0	1	1	0	0	NF	1600000	NF	800000	800001	214
tr|Q1WWL0|Q1WWL0_MOUSE	Cgrrf1	Cgrrf1 protein (Fragment) OS=Mus musculus GN=Cgrrf1 PE=2 SV=1	27.96	0	0	1	1	0	0	NF	1600000	NF	800000	800001	215
sp|P56395|CYB5_MOUSE	Cyb5a	Cytochrome b5 OS=Mus musculus GN=Cyb5a PE=1 SV=2	15.23	2	2	1	1	0	0	1000000	580000	NF	790000	790001	216
sp|Q8R1B4|EIF3C_MOUSE	Eif3c	Eukaryotic translation initiation factor 3 subunit C OS=Mus musculus GN=Eif3c PE=1 SV=1	105.46	4	4	0	0	0	0	1500000	NF	NF	750000	750001	217
sp|Q9R0X4|ACOT9_MOUSE	Acot9	Acyl-coenzyme A thioesterase 9, mitochondrial OS=Mus musculus GN=Acot9 PE=1 SV=1	50.53	0	0	3	3	0	0	NF	1500000	NF	750000	750001	218
sp|E9PV24|FIBA_MOUSE	Fga	Fibrinogen alpha chain OS=Mus musculus GN=Fga PE=1 SV=1	87.38	2	3	0	0	0	0	1500000	NF	NF	750000	750001	219
sp|P36536|SAR1A_MOUSE	Sar1a	GTP-binding protein SAR1a OS=Mus musculus GN=Sar1a PE=1 SV=1	22.36	2	2	0	0	0	0	1500000	NF	NF	750000	750001	220
sp|P48036|ANXA5_MOUSE	Anxa5	Annexin A5 OS=Mus musculus GN=Anxa5 PE=1 SV=1	35.73	0	0	2	2	0	0	NF	1500000	NF	750000	750001	221
sp|Q9DCJ5|NDUA8_MOUSE	Ndufa8	NADH dehydrogenase [ubiquinone] 1 alpha subcomplex subunit 8 OS=Mus musculus GN=Ndufa8 PE=1 SV=3	19.98	0	0	1	1	0	0	NF	1500000	NF	750000	750001	222
sp|Q62468|VILI_MOUSE	Vil1	Villin-1 OS=Mus musculus GN=Vil1 PE=1 SV=3	92.72	0	0	1	1	0	0	NF	1500000	NF	750000	750001	223
sp|P0C0S6|H2AZ_MOUSE	H2afz	Histone H2A.Z OS=Mus musculus GN=H2afz PE=1 SV=2	13.54	1	1	1	1	0	0	730000	720000	NF	725000	725001	224
sp|Q9ESD7|DYSF_MOUSE	Dysf	Dysferlin OS=Mus musculus GN=Dysf PE=1 SV=3	237.76	1	1	1	1	0	0	1100000	320000	NF	710000	710001	225
sp|Q923T9|KCC2G_MOUSE	Camk2g	Calcium/calmodulin-dependent protein kinase type II subunit gamma OS=Mus musculus GN=Camk2g PE=1 SV=1	59.57	1	1	2	2	0	0	670000	740000	NF	705000	705001	226
sp|Q8CBC4|CNST_MOUSE	Cnst	Consortin OS=Mus musculus GN=Cnst PE=1 SV=1	76.82	3	3	0	0	0	0	1400000	NF	NF	700000	700001	227
sp|Q71LX4|TLN2_MOUSE	Tln2	Talin-2 OS=Mus musculus GN=Tln2 PE=1 SV=3	253.46	3	3	0	0	0	0	1400000	NF	NF	700000	700001	228
sp|Q9WVR4|FXR2_MOUSE	Fxr2	Fragile X mental retardation syndrome-related protein 2 OS=Mus musculus GN=Fxr2 PE=1 SV=1	73.7	2	2	0	0	0	0	1400000	NF	NF	700000	700001	229
sp|P84099|RL19_MOUSE	Rpl19	60S ribosomal protein L19 OS=Mus musculus GN=Rpl19 PE=1 SV=1	23.45	0	0	1	1	0	0	NF	1400000	NF	700000	700001	230
sp|P99028|QCR6_MOUSE	Uqcrh	Cytochrome b-c1 complex subunit 6, mitochondrial OS=Mus musculus GN=Uqcrh PE=1 SV=2	10.43	1	1	1	1	0	0	480000	890000	NF	685000	685001	231
sp|Q9QYR9|ACOT2_MOUSE	Acot2	Acyl-coenzyme A thioesterase 2, mitochondrial OS=Mus musculus GN=Acot2 PE=1 SV=2	49.63	1	1	1	1	0	0	260000	1100000	NF	680000	680001	232
sp|Q91YN9|BAG2_MOUSE	Bag2	BAG family molecular chaperone regulator 2 OS=Mus musculus GN=Bag2 PE=1 SV=1	23.46	1	1	1	1	0	0	250000	1100000	NF	675000	675001	233
tr|Q99JX6|Q99JX6_MOUSE	Anxa6	Annexin OS=Mus musculus GN=Anxa6 PE=2 SV=1	75.21	1	1	1	1	0	0	540000	780000	NF	660000	660001	234
sp|O88441|MTX2_MOUSE	Mtx2	Metaxin-2 OS=Mus musculus GN=Mtx2 PE=1 SV=1	29.74	1	1	1	1	0	0	580000	720000	NF	650000	650001	235
sp|Q91ZJ5|UGPA_MOUSE	Ugp2	UTP--glucose-1-phosphate uridylyltransferase OS=Mus musculus GN=Ugp2 PE=1 SV=3	56.94	3	3	0	0	0	0	1300000	NF	NF	650000	650001	236
sp|P09055|ITB1_MOUSE	Itgb1	Integrin beta-1 OS=Mus musculus GN=Itgb1 PE=1 SV=1	88.17	3	3	0	0	0	0	1300000	NF	NF	650000	650001	237
sp|Q8R361|RFIP5_MOUSE	Rab11fip5	Rab11 family-interacting protein 5 OS=Mus musculus GN=Rab11fip5 PE=1 SV=2	69.51	3	3	0	0	0	0	1300000	NF	NF	650000	650001	238
sp|P47962|RL5_MOUSE	Rpl5	60S ribosomal protein L5 OS=Mus musculus GN=Rpl5 PE=1 SV=3	34.38	2	3	0	0	0	0	1300000	NF	NF	650000	650001	239
sp|Q4VAE3|TMM65_MOUSE	Tmem65	Transmembrane protein 65 OS=Mus musculus GN=Tmem65 PE=1 SV=1	24.9	0	0	1	1	0	0	NF	1300000	NF	650000	650001	240
sp|Q9CQZ5|NDUA6_MOUSE	Ndufa6	NADH dehydrogenase [ubiquinone] 1 alpha subcomplex subunit 6 OS=Mus musculus GN=Ndufa6 PE=1 SV=1	15.27	0	0	1	1	0	0	NF	1300000	NF	650000	650001	241
sp|Q9CPU4|MGST3_MOUSE	Mgst3	Microsomal glutathione S-transferase 3 OS=Mus musculus GN=Mgst3 PE=1 SV=1	16.95	1	1	1	1	0	0	180000	1100000	NF	640000	640001	242
sp|Q61387|COX7R_MOUSE	Cox7a2l	Cytochrome c oxidase subunit 7A-related protein, mitochondrial OS=Mus musculus GN=Cox7a2l PE=1 SV=1	12.39	1	1	2	2	0	0	280000	1000000	NF	640000	640001	243
sp|Q9D8B4|NDUAB_MOUSE	Ndufa11	NADH dehydrogenase [ubiquinone] 1 alpha subcomplex subunit 11 OS=Mus musculus GN=Ndufa11 PE=1 SV=2	14.97	1	1	1	1	0	0	400000	810000	NF	605000	605001	244
sp|P30275|KCRU_MOUSE	Ckmt1	Creatine kinase U-type, mitochondrial OS=Mus musculus GN=Ckmt1 PE=1 SV=1	46.97	1	1	1	1	0	0	460000	750000	NF	605000	605001	245
sp|Q9QY80|HACD1_MOUSE	Hacd1	Very-long-chain (3R)-3-hydroxyacyl-CoA dehydratase 1 OS=Mus musculus GN=Hacd1 PE=2 SV=1	32.31	1	1	1	1	0	0	840000	360000	NF	600000	600001	246
sp|Q8BIW1|PRUN1_MOUSE	Prune1	Exopolyphosphatase PRUNE1 OS=Mus musculus GN=Prune1 PE=1 SV=1	50.21	3	3	0	0	0	0	1200000	NF	NF	600000	600001	247
sp|Q8BSE0|RMD2_MOUSE	Rmdn2	Regulator of microtubule dynamics protein 2 OS=Mus musculus GN=Rmdn2 PE=1 SV=1	46.99	3	3	0	0	0	0	1200000	NF	NF	600000	600001	248
sp|P23249|MOV10_MOUSE	Mov10	Putative helicase MOV-10 OS=Mus musculus GN=Mov10 PE=1 SV=2	113.51	3	3	0	0	0	0	1200000	NF	NF	600000	600001	249
sp|P11152|LIPL_MOUSE	Lpl	Lipoprotein lipase OS=Mus musculus GN=Lpl PE=1 SV=3	53.08	2	2	0	0	0	0	1200000	NF	NF	600000	600001	250
sp|P04919|B3AT_MOUSE	Slc4a1	Band 3 anion transport protein OS=Mus musculus GN=Slc4a1 PE=1 SV=1	103.07	2	2	0	0	0	0	1200000	NF	NF	600000	600001	251
sp|Q9WVL3|S12A7_MOUSE	Slc12a7	Solute carrier family 12 member 7 OS=Mus musculus GN=Slc12a7 PE=1 SV=1	119.4	2	2	0	0	0	0	1200000	NF	NF	600000	600001	252
sp|Q7TMK9|HNRPQ_MOUSE	Syncrip	Heterogeneous nuclear ribonucleoprotein Q OS=Mus musculus GN=Syncrip PE=1 SV=2	69.59	2	2	0	0	0	0	1200000	NF	NF	600000	600001	253
sp|Q9CXJ4|ABCB8_MOUSE	Abcb8	ATP-binding cassette sub-family B member 8, mitochondrial OS=Mus musculus GN=Abcb8 PE=1 SV=1	77.95	2	2	0	0	0	0	1200000	NF	NF	600000	600001	254
sp|Q9JK53|PRELP_MOUSE	Prelp	Prolargin OS=Mus musculus GN=Prelp PE=1 SV=2	43.27	2	2	0	0	0	0	1200000	NF	NF	600000	600001	255
sp|Q61335|BAP31_MOUSE	Bcap31	B-cell receptor-associated protein 31 OS=Mus musculus GN=Bcap31 PE=1 SV=4	27.94	2	2	0	0	0	0	1200000	NF	NF	600000	600001	256
sp|P57722|PCBP3_MOUSE	Pcbp3	Poly(rC)-binding protein 3 OS=Mus musculus GN=Pcbp3 PE=1 SV=3	39.27	1	4	0	0	0	0	1200000	NF	NF	600000	600001	257
sp|Q9CY66|GAR1_MOUSE	Gar1	H/ACA ribonucleoprotein complex subunit 1 OS=Mus musculus GN=Gar1 PE=1 SV=1	23.46	0	0	1	1	0	0	NF	1200000	NF	600000	600001	258
tr|Q3TR73|Q3TR73_MOUSE	Nebl	Nebulette OS=Mus musculus GN=Nebl PE=1 SV=1	13.69	0	0	1	1	0	0	NF	1200000	NF	600000	600001	259
sp|Q9D8Y1|T126A_MOUSE	Tmem126a	Transmembrane protein 126A OS=Mus musculus GN=Tmem126a PE=1 SV=1	21.53	2	2	1	1	0	0	560000	620000	NF	590000	590001	260
sp|Q9CY58|PAIRB_MOUSE	Serbp1	Plasminogen activator inhibitor 1 RNA-binding protein OS=Mus musculus GN=Serbp1 PE=1 SV=2	44.69	1	1	1	1	0	0	570000	610000	NF	590000	590001	261
sp|Q9WTI7|MYO1C_MOUSE	Myo1c	Unconventional myosin-Ic OS=Mus musculus GN=Myo1c PE=1 SV=2	121.87	1	1	2	2	0	0	660000	440000	NF	550000	550001	262
sp|P34914|HYES_MOUSE	Ephx2	Bifunctional epoxide hydrolase 2 OS=Mus musculus GN=Ephx2 PE=1 SV=2	62.47	4	4	0	0	0	0	1100000	NF	NF	550000	550001	263
sp|O35465|FKBP8_MOUSE	Fkbp8	Peptidyl-prolyl cis-trans isomerase FKBP8 OS=Mus musculus GN=Fkbp8 PE=1 SV=2	43.5	2	2	0	0	0	0	1100000	NF	NF	550000	550001	264
tr|Q8R2L7|Q8R2L7_MOUSE	Ahnak	Ahnak protein OS=Mus musculus GN=Ahnak PE=2 SV=1	18.72	2	2	0	0	0	0	1100000	NF	NF	550000	550001	265
sp|Q8VDQ8|SIR2_MOUSE	Sirt2	NAD-dependent protein deacetylase sirtuin-2 OS=Mus musculus GN=Sirt2 PE=1 SV=2	43.23	2	2	0	0	0	0	1100000	NF	NF	550000	550001	266
sp|Q9D710|TMX2_MOUSE	Tmx2	Thioredoxin-related transmembrane protein 2 OS=Mus musculus GN=Tmx2 PE=1 SV=1	33.92	2	2	0	0	0	0	1100000	NF	NF	550000	550001	267
sp|P63325|RS10_MOUSE	Rps10	40S ribosomal protein S10 OS=Mus musculus GN=Rps10 PE=1 SV=1	18.9	1	1	1	1	0	0	620000	440000	NF	530000	530001	268
sp|P97855|G3BP1_MOUSE	G3bp1	Ras GTPase-activating protein-binding protein 1 OS=Mus musculus GN=G3bp1 PE=1 SV=1	51.8	1	1	1	1	0	0	380000	640000	NF	510000	510001	269
sp|Q8BWB1|SYP2L_MOUSE	Synpo2l	Synaptopodin 2-like protein OS=Mus musculus GN=Synpo2l PE=1 SV=1	102.89	4	4	0	0	0	0	1000000	NF	NF	500000	500001	270
sp|P26231|CTNA1_MOUSE	Ctnna1	Catenin alpha-1 OS=Mus musculus GN=Ctnna1 PE=1 SV=1	100.04	4	4	0	0	0	0	1000000	NF	NF	500000	500001	271
sp|Q9CQE8|CN166_MOUSE		UPF0568 protein C14orf166 homolog OS=Mus musculus PE=1 SV=1	28.13	3	3	0	0	0	0	1000000	NF	NF	500000	500001	272
sp|O54734|OST48_MOUSE	Ddost	Dolichyl-diphosphooligosaccharide--protein glycosyltransferase 48 kDa subunit OS=Mus musculus GN=Ddost PE=1 SV=2	49	3	3	0	0	0	0	1000000	NF	NF	500000	500001	273
sp|Q9CYH6|RRS1_MOUSE	Rrs1	Ribosome biogenesis regulatory protein homolog OS=Mus musculus GN=Rrs1 PE=1 SV=1	41.53	2	3	0	0	0	0	1000000	NF	NF	500000	500001	274
tr|A0A087WP48|A0A087WP48_MOUSE	Ktn1	Kinectin OS=Mus musculus GN=Ktn1 PE=1 SV=1	140.25	2	2	0	0	0	0	1000000	NF	NF	500000	500001	275
sp|Q9QXK3|COPG2_MOUSE	Copg2	Coatomer subunit gamma-2 OS=Mus musculus GN=Copg2 PE=1 SV=1	97.62	2	2	0	0	0	0	1000000	NF	NF	500000	500001	276
sp|Q3U1G5|I20L2_MOUSE	Isg20l2	Interferon-stimulated 20 kDa exonuclease-like 2 OS=Mus musculus GN=Isg20l2 PE=1 SV=2	40.99	2	2	0	0	0	0	1000000	NF	NF	500000	500001	277
sp|Q9D6Y7|MSRA_MOUSE	Msra	Mitochondrial peptide methionine sulfoxide reductase OS=Mus musculus GN=Msra PE=1 SV=1	25.97	2	2	0	0	0	0	1000000	NF	NF	500000	500001	278
tr|E9QQ96|E9QQ96_MOUSE	Obscn	Obscurin OS=Mus musculus GN=Obscn PE=1 SV=2	815.13	1	1	0	0	0	0	1000000	NF	NF	500000	500001	279
sp|Q501J6|DDX17_MOUSE	Ddx17	Probable ATP-dependent RNA helicase DDX17 OS=Mus musculus GN=Ddx17 PE=1 SV=1	72.35	0	0	1	1	0	0	NF	1000000	NF	500000	500001	280
sp|Q64727|VINC_MOUSE	Vcl	Vinculin OS=Mus musculus GN=Vcl PE=1 SV=4	116.64	4	4	0	0	0	0	990000	NF	NF	495000	495001	281
sp|P52480|KPYM_MOUSE	Pkm	Pyruvate kinase PKM OS=Mus musculus GN=Pkm PE=1 SV=4	57.81	2	2	1	1	0	0	760000	220000	NF	490000	490001	282
sp|Q60864|STIP1_MOUSE	Stip1	Stress-induced-phosphoprotein 1 OS=Mus musculus GN=Stip1 PE=1 SV=1	62.54	2	2	0	0	0	0	980000	NF	NF	490000	490001	283
sp|Q9CRB2|NHP2_MOUSE	Nhp2	H/ACA ribonucleoprotein complex subunit 2 OS=Mus musculus GN=Nhp2 PE=1 SV=1	17.24	1	1	0	0	0	0	970000	NF	NF	485000	485001	284
sp|P62305|RUXE_MOUSE	Snrpe	Small nuclear ribonucleoprotein E OS=Mus musculus GN=Snrpe PE=1 SV=1	10.8	1	1	0	0	0	0	970000	NF	NF	485000	485001	285
sp|O70378|EMC8_MOUSE	Emc8	ER membrane protein complex subunit 8 OS=Mus musculus GN=Emc8 PE=1 SV=1	23.33	2	2	0	0	0	0	960000	NF	NF	480000	480001	286
sp|Q9QZE5|COPG1_MOUSE	Copg1	Coatomer subunit gamma-1 OS=Mus musculus GN=Copg1 PE=1 SV=1	97.45	1	1	1	1	0	0	260000	690000	NF	475000	475001	287
sp|P61022|CHP1_MOUSE	Chp1	Calcineurin B homologous protein 1 OS=Mus musculus GN=Chp1 PE=1 SV=2	22.42	2	2	0	0	0	0	950000	NF	NF	475000	475001	288
sp|Q99KQ4|NAMPT_MOUSE	Nampt	Nicotinamide phosphoribosyltransferase OS=Mus musculus GN=Nampt PE=1 SV=1	55.41	2	2	0	0	0	0	940000	NF	NF	470000	470001	289
sp|Q811U4|MFN1_MOUSE	Mfn1	Mitofusin-1 OS=Mus musculus GN=Mfn1 PE=1 SV=3	83.67	2	2	0	0	0	0	940000	NF	NF	470000	470001	290
sp|P51410|RL9_MOUSE	Rpl9	60S ribosomal protein L9 OS=Mus musculus GN=Rpl9 PE=2 SV=2	21.87	2	2	1	1	0	0	490000	440000	NF	465000	465001	291
tr|G3X8R0|G3X8R0_MOUSE	Reep5	Receptor expression-enhancing protein OS=Mus musculus GN=Reep5 PE=1 SV=1	21.43	2	2	0	0	0	0	900000	NF	NF	450000	450001	292
sp|P23116|EIF3A_MOUSE	Eif3a	Eukaryotic translation initiation factor 3 subunit A OS=Mus musculus GN=Eif3a PE=1 SV=5	161.84	3	3	0	0	0	0	890000	NF	NF	445000	445001	293
sp|Q9DBG5|PLIN3_MOUSE	Plin3	Perilipin-3 OS=Mus musculus GN=Plin3 PE=1 SV=1	47.23	3	3	1	1	0	0	720000	160000	NF	440000	440001	294
tr|Q3USM8|Q3USM8_MOUSE	AA416331	Putative uncharacterized protein (Fragment) OS=Mus musculus GN=AA416331 PE=2 SV=1	18.26	1	4	0	0	0	0	880000	NF	NF	440000	440001	295
sp|P28653|PGS1_MOUSE	Bgn	Biglycan OS=Mus musculus GN=Bgn PE=1 SV=1	41.61	1	1	0	0	0	0	880000	NF	NF	440000	440001	296
sp|P17897|LYZ1_MOUSE	Lyz1	Lysozyme C-1 OS=Mus musculus GN=Lyz1 PE=1 SV=1	16.78	1	1	0	0	0	0	880000	NF	NF	440000	440001	297
sp|Q91VC3|IF4A3_MOUSE	Eif4a3	Eukaryotic initiation factor 4A-III OS=Mus musculus GN=Eif4a3 PE=1 SV=3	46.81	1	1	0	0	0	0	870000	NF	NF	435000	435001	298
sp|Q3UIU2|NDUB6_MOUSE	Ndufb6	NADH dehydrogenase [ubiquinone] 1 beta subcomplex subunit 6 OS=Mus musculus GN=Ndufb6 PE=1 SV=3	15.51	1	1	1	1	0	0	150000	710000	NF	430000	430001	299
sp|Q99M87|DNJA3_MOUSE	Dnaja3	DnaJ homolog subfamily A member 3, mitochondrial OS=Mus musculus GN=Dnaja3 PE=1 SV=1	52.41	0	0	1	1	0	0	NF	830000	NF	415000	415001	300
sp|Q99N93|RM16_MOUSE	Mrpl16	39S ribosomal protein L16, mitochondrial OS=Mus musculus GN=Mrpl16 PE=1 SV=1	28.79	1	1	0	0	0	0	830000	NF	NF	415000	415001	301
sp|Q8WTY4|CPIN1_MOUSE	Ciapin1	Anamorsin OS=Mus musculus GN=Ciapin1 PE=1 SV=1	33.41	1	2	0	0	0	0	820000	NF	NF	410000	410001	302
sp|Q14C51|PTCD3_MOUSE	Ptcd3	Pentatricopeptide repeat domain-containing protein 3, mitochondrial OS=Mus musculus GN=Ptcd3 PE=1 SV=2	77.75	1	1	1	1	0	0	360000	450000	NF	405000	405001	303
sp|Q791T5|MTCH1_MOUSE	Mtch1	Mitochondrial carrier homolog 1 OS=Mus musculus GN=Mtch1 PE=1 SV=1	41.54	1	1	0	0	0	0	810000	NF	NF	405000	405001	304
sp|Q7TNC4|LC7L2_MOUSE	Luc7l2	Putative RNA-binding protein Luc7-like 2 OS=Mus musculus GN=Luc7l2 PE=1 SV=1	46.55	1	1	1	1	0	0	470000	320000	NF	395000	395001	305
sp|P47955|RLA1_MOUSE	Rplp1	60S acidic ribosomal protein P1 OS=Mus musculus GN=Rplp1 PE=1 SV=1	11.47	1	1	0	0	0	0	760000	NF	NF	380000	380001	306
sp|Q9CPX8|QCR10_MOUSE	Uqcr11	Cytochrome b-c1 complex subunit 10 OS=Mus musculus GN=Uqcr11 PE=3 SV=1	6.53	1	1	0	0	0	0	760000	NF	NF	380000	380001	307
sp|Q9D0E1|HNRPM_MOUSE	Hnrnpm	Heterogeneous nuclear ribonucleoprotein M OS=Mus musculus GN=Hnrnpm PE=1 SV=3	77.6	1	1	0	0	0	0	750000	NF	NF	375000	375001	308
sp|Q9Z130|HNRDL_MOUSE	Hnrnpdl	Heterogeneous nuclear ribonucleoprotein D-like OS=Mus musculus GN=Hnrnpdl PE=1 SV=1	33.54	0	0	1	1	0	0	NF	750000	NF	375000	375001	309
tr|A0N8J4|A0N8J4_MOUSE		VDJ (Fragment) OS=Mus musculus PE=4 SV=1	14.82	1	1	0	0	0	0	740000	NF	NF	370000	370001	310
sp|P63242|IF5A1_MOUSE	Eif5a	Eukaryotic translation initiation factor 5A-1 OS=Mus musculus GN=Eif5a PE=1 SV=2	16.82	1	1	1	1	0	0	290000	440000	NF	365000	365001	311
sp|P55096|ABCD3_MOUSE	Abcd3	ATP-binding cassette sub-family D member 3 OS=Mus musculus GN=Abcd3 PE=1 SV=2	75.43	3	3	1	1	0	0	530000	190000	NF	360000	360001	312
sp|Q6ZWV7|RL35_MOUSE	Rpl35	60S ribosomal protein L35 OS=Mus musculus GN=Rpl35 PE=1 SV=1	14.54	1	1	0	0	0	0	720000	NF	NF	360000	360001	313
sp|Q811D0|DLG1_MOUSE	Dlg1	Disks large homolog 1 OS=Mus musculus GN=Dlg1 PE=1 SV=1	100.06	1	1	1	1	0	0	280000	430000	NF	355000	355001	314
sp|Q61937|NPM_MOUSE	Npm1	Nucleophosmin OS=Mus musculus GN=Npm1 PE=1 SV=1	32.54	3	3	0	0	0	0	710000	NF	NF	355000	355001	315
sp|P62334|PRS10_MOUSE	Psmc6	26S protease regulatory subunit 10B OS=Mus musculus GN=Psmc6 PE=1 SV=1	44.15	2	2	0	0	0	0	700000	NF	NF	350000	350001	316
sp|Q8BTM8|FLNA_MOUSE	Flna	Filamin-A OS=Mus musculus GN=Flna PE=1 SV=5	281.05	2	2	0	0	0	0	700000	NF	NF	350000	350001	317
sp|Q02248|CTNB1_MOUSE	Ctnnb1	Catenin beta-1 OS=Mus musculus GN=Ctnnb1 PE=1 SV=1	85.42	1	1	0	0	0	0	700000	NF	NF	350000	350001	318
sp|P19258|MPV17_MOUSE	Mpv17	Protein Mpv17 OS=Mus musculus GN=Mpv17 PE=1 SV=1	19.67	1	1	1	1	0	0	310000	380000	NF	345000	345001	319
sp|P62320|SMD3_MOUSE	Snrpd3	Small nuclear ribonucleoprotein Sm D3 OS=Mus musculus GN=Snrpd3 PE=1 SV=1	13.91	1	1	0	0	0	0	680000	NF	NF	340000	340001	320
sp|Q8C0L0|TMX4_MOUSE	Tmx4	Thioredoxin-related transmembrane protein 4 OS=Mus musculus GN=Tmx4 PE=1 SV=2	37.11	2	2	1	1	0	0	510000	160000	NF	335000	335001	321
sp|O88384|VTI1B_MOUSE	Vti1b	Vesicle transport through interaction with t-SNAREs homolog 1B OS=Mus musculus GN=Vti1b PE=1 SV=1	26.7	2	2	0	0	0	0	670000	NF	NF	335000	335001	322
sp|Q8BSL7|ARF2_MOUSE	Arf2	ADP-ribosylation factor 2 OS=Mus musculus GN=Arf2 PE=1 SV=2	20.73	1	1	0	0	0	0	660000	NF	NF	330000	330001	323
sp|Q99JX3|GORS2_MOUSE	Gorasp2	Golgi reassembly-stacking protein 2 OS=Mus musculus GN=Gorasp2 PE=1 SV=3	47.01	2	2	0	0	0	0	650000	NF	NF	325000	325001	324
sp|Q99N87|RT05_MOUSE	Mrps5	28S ribosomal protein S5, mitochondrial OS=Mus musculus GN=Mrps5 PE=1 SV=1	48.18	2	2	0	0	0	0	640000	NF	NF	320000	320001	325
sp|Q61292|LAMB2_MOUSE	Lamb2	Laminin subunit beta-2 OS=Mus musculus GN=Lamb2 PE=1 SV=2	196.45	2	2	0	0	0	0	640000	NF	NF	320000	320001	326
sp|Q9CQC9|SAR1B_MOUSE	Sar1b	GTP-binding protein SAR1b OS=Mus musculus GN=Sar1b PE=1 SV=1	22.37	3	3	0	0	0	0	630000	NF	NF	315000	315001	327
sp|P14733|LMNB1_MOUSE	Lmnb1	Lamin-B1 OS=Mus musculus GN=Lmnb1 PE=1 SV=3	66.74	2	2	0	0	0	0	630000	NF	NF	315000	315001	328
sp|Q6NZJ6|IF4G1_MOUSE	Eif4g1	Eukaryotic translation initiation factor 4 gamma 1 OS=Mus musculus GN=Eif4g1 PE=1 SV=1	175.97	2	2	0	0	0	0	630000	NF	NF	315000	315001	329
tr|A0JLN1|A0JLN1_MOUSE	Srp72	Srp72 protein (Fragment) OS=Mus musculus GN=Srp72 PE=2 SV=1	62.67	1	1	0	0	0	0	630000	NF	NF	315000	315001	330
sp|Q8BK08|TMM11_MOUSE	Tmem11	Transmembrane protein 11, mitochondrial OS=Mus musculus GN=Tmem11 PE=1 SV=1	21.3	1	1	0	0	0	0	630000	NF	NF	315000	315001	331
sp|Q8C5Q4|GRSF1_MOUSE	Grsf1	G-rich sequence factor 1 OS=Mus musculus GN=Grsf1 PE=1 SV=2	53.04	1	1	0	0	0	0	620000	NF	NF	310000	310001	332
tr|Q6P5B5|Q6P5B5_MOUSE	Fxr2	Fragile X mental retardation syndrome-related protein 2 OS=Mus musculus GN=Fxr2 PE=1 SV=1	74.21	1	1	0	0	0	0	620000	NF	NF	310000	310001	333
sp|Q8BG32|PSD11_MOUSE	Psmd11	26S proteasome non-ATPase regulatory subunit 11 OS=Mus musculus GN=Psmd11 PE=1 SV=3	47.41	1	1	0	0	0	0	620000	NF	NF	310000	310001	334
sp|P62274|RS29_MOUSE	Rps29	40S ribosomal protein S29 OS=Mus musculus GN=Rps29 PE=3 SV=2	6.67	1	1	0	0	0	0	620000	NF	NF	310000	310001	335
sp|Q3UH68|LIMC1_MOUSE	Limch1	LIM and calponin homology domains-containing protein 1 OS=Mus musculus GN=Limch1 PE=1 SV=2	118.12	2	2	0	0	0	0	610000	NF	NF	305000	305001	336
sp|Q9CQS2|NOP10_MOUSE	Nop10	H/ACA ribonucleoprotein complex subunit 3 OS=Mus musculus GN=Nop10 PE=3 SV=1	7.7	1	1	0	0	0	0	610000	NF	NF	305000	305001	337
sp|Q8BIJ6|SYIM_MOUSE	Iars2	Isoleucine--tRNA ligase, mitochondrial OS=Mus musculus GN=Iars2 PE=1 SV=1	112.73	2	2	0	0	0	0	590000	NF	NF	295000	295001	338
sp|O08579|EMD_MOUSE	Emd	Emerin OS=Mus musculus GN=Emd PE=1 SV=1	29.42	2	2	0	0	0	0	590000	NF	NF	295000	295001	339
sp|O35367|KERA_MOUSE	Kera	Keratocan OS=Mus musculus GN=Kera PE=2 SV=1	40.38	1	1	0	0	0	0	590000	NF	NF	295000	295001	340
sp|P97384|ANX11_MOUSE	Anxa11	Annexin A11 OS=Mus musculus GN=Anxa11 PE=1 SV=2	54.04	0	0	1	1	0	0	NF	590000	NF	295000	295001	341
sp|P37040|NCPR_MOUSE	Por	NADPH--cytochrome P450 reductase OS=Mus musculus GN=Por PE=1 SV=2	77	3	3	0	0	0	0	580000	NF	NF	290000	290001	342
sp|Q80ZS3|RT26_MOUSE	Mrps26	28S ribosomal protein S26, mitochondrial OS=Mus musculus GN=Mrps26 PE=1 SV=1	23.43	1	1	0	0	0	0	570000	NF	NF	285000	285001	343
sp|P47754|CAZA2_MOUSE	Capza2	F-actin-capping protein subunit alpha-2 OS=Mus musculus GN=Capza2 PE=1 SV=3	32.95	1	1	0	0	0	0	570000	NF	NF	285000	285001	344
sp|Q8BGC4|PTGR3_MOUSE	Zadh2	Prostaglandin reductase-3 OS=Mus musculus GN=Zadh2 PE=1 SV=1	40.5	1	1	0	0	0	0	560000	NF	NF	280000	280001	345
sp|P13020|GELS_MOUSE	Gsn	Gelsolin OS=Mus musculus GN=Gsn PE=1 SV=3	85.89	1	1	0	0	0	0	550000	NF	NF	275000	275001	346
tr|F8VQJ3|F8VQJ3_MOUSE	Lamc1	Laminin subunit gamma-1 OS=Mus musculus GN=Lamc1 PE=1 SV=1	177.07	1	1	0	0	0	0	550000	NF	NF	275000	275001	347
sp|P07759|SPA3K_MOUSE	Serpina3k	Serine protease inhibitor A3K OS=Mus musculus GN=Serpina3k PE=1 SV=2	46.85	1	1	0	0	0	0	550000	NF	NF	275000	275001	348
sp|P61089|UBE2N_MOUSE	Ube2n	Ubiquitin-conjugating enzyme E2 N OS=Mus musculus GN=Ube2n PE=1 SV=1	17.13	1	1	1	1	0	0	340000	200000	NF	270000	270001	349
sp|P09541|MYL4_MOUSE	Myl4	Myosin light chain 4 OS=Mus musculus GN=Myl4 PE=1 SV=3	21.15	2	2	0	0	0	0	540000	NF	NF	270000	270001	350
sp|Q05CL8|LARP7_MOUSE	Larp7	La-related protein 7 OS=Mus musculus GN=Larp7 PE=1 SV=2	64.76	1	1	0	0	0	0	540000	NF	NF	270000	270001	351
sp|Q01815|CAC1C_MOUSE	Cacna1c	Voltage-dependent L-type calcium channel subunit alpha-1C OS=Mus musculus GN=Cacna1c PE=1 SV=1	239.98	1	1	1	2	0	0	210000	320000	NF	265000	265001	352
sp|Q8C3X4|GUF1_MOUSE	Guf1	Translation factor Guf1, mitochondrial OS=Mus musculus GN=Guf1 PE=1 SV=1	72.42	1	1	0	0	0	0	530000	NF	NF	265000	265001	353
sp|O88685|PRS6A_MOUSE	Psmc3	26S protease regulatory subunit 6A OS=Mus musculus GN=Psmc3 PE=1 SV=2	49.52	2	2	0	0	0	0	510000	NF	NF	255000	255001	354
sp|Q9BCZ4|SELS_MOUSE	Selenos	Selenoprotein S OS=Mus musculus GN=Selenos PE=1 SV=3	21.5	2	2	0	0	0	0	510000	NF	NF	255000	255001	355
sp|P51125|ICAL_MOUSE	Cast	Calpastatin OS=Mus musculus GN=Cast PE=1 SV=2	84.87	1	1	0	0	0	0	510000	NF	NF	255000	255001	356
sp|Q920B9|SP16H_MOUSE	Supt16h	FACT complex subunit SPT16 OS=Mus musculus GN=Supt16h PE=1 SV=2	119.75	1	1	0	0	0	0	510000	NF	NF	255000	255001	357
sp|Q8R0Y8|S2542_MOUSE	Slc25a42	Mitochondrial coenzyme A transporter SLC25A42 OS=Mus musculus GN=Slc25a42 PE=1 SV=1	35.22	1	1	0	0	0	0	500000	NF	NF	250000	250001	358
sp|Q8BK64|AHSA1_MOUSE	Ahsa1	Activator of 90 kDa heat shock protein ATPase homolog 1 OS=Mus musculus GN=Ahsa1 PE=1 SV=2	38.09	1	1	0	0	0	0	500000	NF	NF	250000	250001	359
sp|P62141|PP1B_MOUSE	Ppp1cb	Serine/threonine-protein phosphatase PP1-beta catalytic subunit OS=Mus musculus GN=Ppp1cb PE=1 SV=3	37.16	1	1	0	0	0	0	500000	NF	NF	250000	250001	360
sp|Q6URW6|MYH14_MOUSE	Myh14	Myosin-14 OS=Mus musculus GN=Myh14 PE=1 SV=1	228.45	0	0	1	1	0	0	NF	480000	NF	240000	240001	361
sp|Q60675|LAMA2_MOUSE	Lama2	Laminin subunit alpha-2 OS=Mus musculus GN=Lama2 PE=1 SV=2	343.59	2	2	0	0	0	0	460000	NF	NF	230000	230001	362
sp|P47758|SRPRB_MOUSE	Srprb	Signal recognition particle receptor subunit beta OS=Mus musculus GN=Srprb PE=1 SV=1	29.56	1	1	0	0	0	0	460000	NF	NF	230000	230001	363
sp|Q9Z1W8|AT12A_MOUSE	Atp12a	Potassium-transporting ATPase alpha chain 2 OS=Mus musculus GN=Atp12a PE=1 SV=3	114.65	1	1	0	0	0	0	460000	NF	NF	230000	230001	364
sp|Q99JY3|GIMA4_MOUSE	Gimap4	GTPase IMAP family member 4 OS=Mus musculus GN=Gimap4 PE=1 SV=1	24.54	1	1	0	0	0	0	460000	NF	NF	230000	230001	365
sp|P60867|RS20_MOUSE	Rps20	40S ribosomal protein S20 OS=Mus musculus GN=Rps20 PE=1 SV=1	13.36	1	1	0	0	0	0	460000	NF	NF	230000	230001	366
sp|P46638|RB11B_MOUSE	Rab11b	Ras-related protein Rab-11B OS=Mus musculus GN=Rab11b PE=1 SV=3	24.47	1	1	0	0	0	0	450000	NF	NF	225000	225001	367
sp|O35286|DHX15_MOUSE	Dhx15	Pre-mRNA-splicing factor ATP-dependent RNA helicase DHX15 OS=Mus musculus GN=Dhx15 PE=1 SV=2	90.95	0	0	1	1	0	0	NF	450000	NF	225000	225001	368
sp|Q9JJI8|RL38_MOUSE	Rpl38	60S ribosomal protein L38 OS=Mus musculus GN=Rpl38 PE=1 SV=3	8.2	1	1	0	0	0	0	450000	NF	NF	225000	225001	369
sp|Q9D903|EBP2_MOUSE	Ebna1bp2	Probable rRNA-processing protein EBP2 OS=Mus musculus GN=Ebna1bp2 PE=2 SV=1	34.68	1	1	0	0	0	0	450000	NF	NF	225000	225001	370
sp|Q9JJ28|FLII_MOUSE	Flii	Protein flightless-1 homolog OS=Mus musculus GN=Flii PE=1 SV=1	144.71	0	0	1	1	0	0	NF	450000	NF	225000	225001	371
sp|Q9JIF7|COPB_MOUSE	Copb1	Coatomer subunit beta OS=Mus musculus GN=Copb1 PE=1 SV=1	107	1	1	1	1	0	0	160000	280000	NF	220000	220001	372
sp|Q61234|SNTA1_MOUSE	Snta1	Alpha-1-syntrophin OS=Mus musculus GN=Snta1 PE=1 SV=1	53.63	0	0	1	1	0	0	NF	440000	NF	220000	220001	373
sp|Q9R0U0|SRS10_MOUSE	Srsf10	Serine/arginine-rich splicing factor 10 OS=Mus musculus GN=Srsf10 PE=1 SV=2	31.28	1	1	0	0	0	0	440000	NF	NF	220000	220001	374
tr|Q8BVI9|Q8BVI9_MOUSE	Slc25a4	Putative uncharacterized protein OS=Mus musculus GN=Slc25a4 PE=2 SV=1	32.88	1	1	0	0	0	0	430000	NF	NF	215000	215001	375
tr|Q3UMT8|Q3UMT8_MOUSE	Hnrnpr	Putative uncharacterized protein OS=Mus musculus GN=Hnrnpr PE=2 SV=1	70.87	1	1	0	0	0	0	430000	NF	NF	215000	215001	376
sp|Q7TPV4|MBB1A_MOUSE	Mybbp1a	Myb-binding protein 1A OS=Mus musculus GN=Mybbp1a PE=1 SV=2	151.94	0	0	1	1	0	0	NF	430000	NF	215000	215001	377
sp|P62897|CYC_MOUSE	Cycs	Cytochrome c, somatic OS=Mus musculus GN=Cycs PE=1 SV=2	11.6	1	1	0	0	0	0	430000	NF	NF	215000	215001	378
sp|Q8BZ98|DYN3_MOUSE	Dnm3	Dynamin-3 OS=Mus musculus GN=Dnm3 PE=1 SV=1	97.13	2	2	0	0	0	0	420000	NF	NF	210000	210001	379
sp|Q60668|HNRPD_MOUSE	Hnrnpd	Heterogeneous nuclear ribonucleoprotein D0 OS=Mus musculus GN=Hnrnpd PE=1 SV=2	38.33	1	1	0	0	0	0	420000	NF	NF	210000	210001	380
sp|Q8CC35|SYNPO_MOUSE	Synpo	Synaptopodin OS=Mus musculus GN=Synpo PE=1 SV=2	99.49	1	1	0	0	0	0	420000	NF	NF	210000	210001	381
sp|Q9D0A3|ARPIN_MOUSE	Arpin	Arpin OS=Mus musculus GN=Arpin PE=1 SV=1	25.18	1	1	0	0	0	0	410000	NF	NF	205000	205001	382
sp|P70372|ELAV1_MOUSE	Elavl1	ELAV-like protein 1 OS=Mus musculus GN=Elavl1 PE=1 SV=2	36.15	1	1	0	0	0	0	410000	NF	NF	205000	205001	383
sp|Q3TBW2|RM10_MOUSE	Mrpl10	39S ribosomal protein L10, mitochondrial OS=Mus musculus GN=Mrpl10 PE=1 SV=2	29.38	2	2	0	0	0	0	400000	NF	NF	200000	200001	384
sp|P49070|CAMLG_MOUSE	Camlg	Calcium signal-modulating cyclophilin ligand OS=Mus musculus GN=Camlg PE=1 SV=2	32.52	2	2	0	0	0	0	390000	NF	NF	195000	195001	385
sp|Q4VBD2|TAPT1_MOUSE	Tapt1	Transmembrane anterior posterior transformation protein 1 OS=Mus musculus GN=Tapt1 PE=1 SV=2	63.85	1	1	0	0	0	0	390000	NF	NF	195000	195001	386
tr|V9GWW6|V9GWW6_MOUSE	Mlip	Muscular LMNA-interacting protein OS=Mus musculus GN=Mlip PE=1 SV=1	103.38	1	1	0	0	0	0	390000	NF	NF	195000	195001	387
sp|P54775|PRS6B_MOUSE	Psmc4	26S protease regulatory subunit 6B OS=Mus musculus GN=Psmc4 PE=1 SV=2	47.38	0	0	1	1	0	0	NF	380000	NF	190000	190001	388
sp|P70168|IMB1_MOUSE	Kpnb1	Importin subunit beta-1 OS=Mus musculus GN=Kpnb1 PE=1 SV=2	97.12	3	3	1	1	0	0	270000	100000	NF	185000	185001	389
sp|Q3TMP8|TM38A_MOUSE	Tmem38a	Trimeric intracellular cation channel type A OS=Mus musculus GN=Tmem38a PE=1 SV=2	33.29	1	1	1	1	0	0	130000	230000	NF	180000	180001	390
tr|Q60638|Q60638_MOUSE	Map4	Microtubule-associated protein 4 (Fragment) OS=Mus musculus GN=Map4 PE=2 SV=1	114.82	2	2	0	0	0	0	360000	NF	NF	180000	180001	391
sp|Q8VDS8|STX18_MOUSE	Stx18	Syntaxin-18 OS=Mus musculus GN=Stx18 PE=1 SV=2	38.36	1	1	0	0	0	0	360000	NF	NF	180000	180001	392
tr|Q1WWK3|Q1WWK3_MOUSE	Hist1h1b	Hist1h1b protein (Fragment) OS=Mus musculus GN=Hist1h1b PE=2 SV=1	22.43	1	1	0	0	0	0	360000	NF	NF	180000	180001	393
sp|Q9CQ75|NDUA2_MOUSE	Ndufa2	NADH dehydrogenase [ubiquinone] 1 alpha subcomplex subunit 2 OS=Mus musculus GN=Ndufa2 PE=1 SV=3	10.91	1	1	0	0	0	0	360000	NF	NF	180000	180001	394
sp|B9EJ86|OSBL8_MOUSE	Osbpl8	Oxysterol-binding protein-related protein 8 OS=Mus musculus GN=Osbpl8 PE=1 SV=1	101.21	1	1	0	0	0	0	360000	NF	NF	180000	180001	395
sp|Q8BH58|TIPRL_MOUSE	Tiprl	TIP41-like protein OS=Mus musculus GN=Tiprl PE=1 SV=1	31.23	2	2	0	0	0	0	350000	NF	NF	175000	175001	396
sp|Q8BJW6|EIF2A_MOUSE	Eif2a	Eukaryotic translation initiation factor 2A OS=Mus musculus GN=Eif2a PE=1 SV=2	64.36	1	1	0	0	0	0	350000	NF	NF	175000	175001	397
sp|Q9D7X3|DUS3_MOUSE	Dusp3	Dual specificity protein phosphatase 3 OS=Mus musculus GN=Dusp3 PE=1 SV=1	20.46	1	1	0	0	0	0	340000	NF	NF	170000	170001	398
sp|P42925|PXMP2_MOUSE	Pxmp2	Peroxisomal membrane protein 2 OS=Mus musculus GN=Pxmp2 PE=1 SV=2	22.25	0	0	1	1	0	0	NF	340000	NF	170000	170001	399
sp|P62821|RAB1A_MOUSE	Rab1A	Ras-related protein Rab-1A OS=Mus musculus GN=Rab1A PE=1 SV=3	22.66	1	1	0	0	0	0	340000	NF	NF	170000	170001	400
sp|Q8C156|CND2_MOUSE	Ncaph	Condensin complex subunit 2 OS=Mus musculus GN=Ncaph PE=1 SV=1	82.25	1	1	0	0	0	0	340000	NF	NF	170000	170001	401
sp|Q9Z108|STAU1_MOUSE	Stau1	Double-stranded RNA-binding protein Staufen homolog 1 OS=Mus musculus GN=Stau1 PE=1 SV=1	53.89	1	1	0	0	0	0	330000	NF	NF	165000	165001	402
sp|Q99MQ4|ASPN_MOUSE	Aspn	Asporin OS=Mus musculus GN=Aspn PE=1 SV=1	42.55	0	0	1	1	0	0	NF	330000	NF	165000	165001	403
sp|Q6PFR5|TRA2A_MOUSE	Tra2a	Transformer-2 protein homolog alpha OS=Mus musculus GN=Tra2a PE=1 SV=1	32.3	1	1	0	0	0	0	330000	NF	NF	165000	165001	404
sp|Q5SSZ5|TENS3_MOUSE	Tns3	Tensin-3 OS=Mus musculus GN=Tns3 PE=1 SV=1	155.49	1	1	0	0	0	0	330000	NF	NF	165000	165001	405
sp|Q9DBG7|SRPRA_MOUSE	Srpra	Signal recognition particle receptor subunit alpha OS=Mus musculus GN=Srpra PE=1 SV=1	69.58	1	1	1	1	0	0	210000	110000	NF	160000	160001	406
sp|P84091|AP2M1_MOUSE	Ap2m1	AP-2 complex subunit mu OS=Mus musculus GN=Ap2m1 PE=1 SV=1	49.62	1	1	0	0	0	0	320000	NF	NF	160000	160001	407
sp|Q9Z1Q5|CLIC1_MOUSE	Clic1	Chloride intracellular channel protein 1 OS=Mus musculus GN=Clic1 PE=1 SV=3	27	1	1	0	0	0	0	320000	NF	NF	160000	160001	408
sp|G5E8K5|ANK3_MOUSE	Ank3	Ankyrin-3 OS=Mus musculus GN=Ank3 PE=1 SV=1	213.93	2	2	0	0	0	0	310000	NF	NF	155000	155001	409
sp|Q9CRD2|EMC2_MOUSE	Emc2	ER membrane protein complex subunit 2 OS=Mus musculus GN=Emc2 PE=1 SV=1	34.91	1	1	0	0	0	0	310000	NF	NF	155000	155001	410
sp|Q9Z2I0|LETM1_MOUSE	Letm1	LETM1 and EF-hand domain-containing protein 1, mitochondrial OS=Mus musculus GN=Letm1 PE=1 SV=1	82.94	1	1	0	0	0	0	310000	NF	NF	155000	155001	411
sp|P42225|STAT1_MOUSE	Stat1	Signal transducer and activator of transcription 1 OS=Mus musculus GN=Stat1 PE=1 SV=1	87.14	1	1	0	0	0	0	310000	NF	NF	155000	155001	412
sp|Q8K3C3|LZIC_MOUSE	Lzic	Protein LZIC OS=Mus musculus GN=Lzic PE=1 SV=1	21.52	1	1	0	0	0	0	300000	NF	NF	150000	150001	413
tr|Q8C6Y2|Q8C6Y2_MOUSE	Slc12a7	Putative uncharacterized protein OS=Mus musculus GN=Slc12a7 PE=2 SV=1	57.22	1	1	0	0	0	0	300000	NF	NF	150000	150001	414
sp|Q9CZS1|AL1B1_MOUSE	Aldh1b1	Aldehyde dehydrogenase X, mitochondrial OS=Mus musculus GN=Aldh1b1 PE=1 SV=1	57.52	0	0	1	1	0	0	NF	300000	NF	150000	150001	415
sp|Q8C0C7|SYFA_MOUSE	Farsa	Phenylalanine--tRNA ligase alpha subunit OS=Mus musculus GN=Farsa PE=1 SV=1	57.56	1	1	0	0	0	0	300000	NF	NF	150000	150001	416
sp|Q3TVI8|PBIP1_MOUSE	Pbxip1	Pre-B-cell leukemia transcription factor-interacting protein 1 OS=Mus musculus GN=Pbxip1 PE=1 SV=2	81.12	1	1	1	1	0	0	170000	120000	NF	145000	145001	417
sp|P03888|NU1M_MOUSE	Mtnd1	NADH-ubiquinone oxidoreductase chain 1 OS=Mus musculus GN=Mtnd1 PE=1 SV=3	36.03	0	0	1	1	0	0	NF	290000	NF	145000	145001	418
sp|Q9JIK9|RT34_MOUSE	Mrps34	28S ribosomal protein S34, mitochondrial OS=Mus musculus GN=Mrps34 PE=1 SV=1	25.81	1	1	0	0	0	0	290000	NF	NF	145000	145001	419
sp|Q8VCH8|UBXN4_MOUSE	Ubxn4	UBX domain-containing protein 4 OS=Mus musculus GN=Ubxn4 PE=1 SV=1	56.44	1	1	0	0	0	0	290000	NF	NF	145000	145001	420
sp|Q8BX10|PGAM5_MOUSE	Pgam5	Serine/threonine-protein phosphatase PGAM5, mitochondrial OS=Mus musculus GN=Pgam5 PE=1 SV=1	31.97	1	1	0	0	0	0	290000	NF	NF	145000	145001	421
sp|P51660|DHB4_MOUSE	Hsd17b4	Peroxisomal multifunctional enzyme type 2 OS=Mus musculus GN=Hsd17b4 PE=1 SV=3	79.43	1	1	0	0	0	0	290000	NF	NF	145000	145001	422
sp|Q8CGC4|LS14B_MOUSE	Lsm14b	Protein LSM14 homolog B OS=Mus musculus GN=Lsm14b PE=1 SV=3	42.28	1	1	0	0	0	0	290000	NF	NF	145000	145001	423
sp|Q9WTR5|CAD13_MOUSE	Cdh13	Cadherin-13 OS=Mus musculus GN=Cdh13 PE=1 SV=2	78.14	1	1	0	0	0	0	290000	NF	NF	145000	145001	424
tr|B2RXT3|B2RXT3_MOUSE	Ogdhl	Ogdhl protein OS=Mus musculus GN=Ogdhl PE=2 SV=1	114.49	1	1	0	0	0	0	290000	NF	NF	145000	145001	425
sp|Q8CI59|STEA3_MOUSE	Steap3	Metalloreductase STEAP3 OS=Mus musculus GN=Steap3 PE=1 SV=1	54.71	1	1	0	0	0	0	290000	NF	NF	145000	145001	426
tr|E9QN31|E9QN31_MOUSE	Nop2	Probable 28S rRNA (cytosine-C(5))-methyltransferase OS=Mus musculus GN=Nop2 PE=1 SV=1	86.85	1	1	0	0	0	0	290000	NF	NF	145000	145001	427
sp|Q02257|PLAK_MOUSE	Jup	Junction plakoglobin OS=Mus musculus GN=Jup PE=1 SV=3	81.75	1	1	0	0	0	0	280000	NF	NF	140000	140001	428
sp|P62962|PROF1_MOUSE	Pfn1	Profilin-1 OS=Mus musculus GN=Pfn1 PE=1 SV=2	14.95	1	1	0	0	0	0	280000	NF	NF	140000	140001	429
sp|Q8K1B8|URP2_MOUSE	Fermt3	Fermitin family homolog 3 OS=Mus musculus GN=Fermt3 PE=1 SV=1	75.59	1	1	0	0	0	0	280000	NF	NF	140000	140001	430
sp|Q9D0I9|SYRC_MOUSE	Rars	Arginine--tRNA ligase, cytoplasmic OS=Mus musculus GN=Rars PE=1 SV=2	75.63	1	1	0	0	0	0	280000	NF	NF	140000	140001	431
sp|P62309|RUXG_MOUSE	Snrpg	Small nuclear ribonucleoprotein G OS=Mus musculus GN=Snrpg PE=1 SV=1	8.49	1	1	0	0	0	0	270000	NF	NF	135000	135001	432
sp|Q8VE88|F1142_MOUSE	Fam114a2	Protein FAM114A2 OS=Mus musculus GN=Fam114a2 PE=1 SV=2	54.01	2	2	0	0	0	0	260000	NF	NF	130000	130001	433
sp|Q921T2|TOIP1_MOUSE	Tor1aip1	Torsin-1A-interacting protein 1 OS=Mus musculus GN=Tor1aip1 PE=1 SV=3	66.74	1	1	0	0	0	0	260000	NF	NF	130000	130001	434
sp|Q5XJY5|COPD_MOUSE	Arcn1	Coatomer subunit delta OS=Mus musculus GN=Arcn1 PE=1 SV=2	57.19	1	1	0	0	0	0	260000	NF	NF	130000	130001	435
sp|Q04750|TOP1_MOUSE	Top1	DNA topoisomerase 1 OS=Mus musculus GN=Top1 PE=1 SV=2	90.82	1	1	0	0	0	0	260000	NF	NF	130000	130001	436
sp|Q9CWE0|MFR1L_MOUSE	Mtfr1l	Mitochondrial fission regulator 1-like OS=Mus musculus GN=Mtfr1l PE=1 SV=1	31.71	1	1	0	0	0	0	250000	NF	NF	125000	125001	437
tr|Q6DFZ2|Q6DFZ2_MOUSE	Syne2	Nesprin-2 (Fragment) OS=Mus musculus GN=Syne2 PE=1 SV=1	247.69	1	1	0	0	0	0	250000	NF	NF	125000	125001	438
sp|Q9WUM4|COR1C_MOUSE	Coro1c	Coronin-1C OS=Mus musculus GN=Coro1c PE=1 SV=2	53.09	1	1	0	0	0	0	250000	NF	NF	125000	125001	439
sp|Q9CZ44|NSF1C_MOUSE	Nsfl1c	NSFL1 cofactor p47 OS=Mus musculus GN=Nsfl1c PE=1 SV=1	40.69	1	1	0	0	0	0	250000	NF	NF	125000	125001	440
sp|Q32MW3|ACO10_MOUSE	Acot10	Acyl-coenzyme A thioesterase 10, mitochondrial OS=Mus musculus GN=Acot10 PE=2 SV=1	50.52	1	1	0	0	0	0	250000	NF	NF	125000	125001	441
sp|Q4ZJN1|C1QT9_MOUSE	C1qtnf9	Complement C1q and tumor necrosis factor-related protein 9 OS=Mus musculus GN=C1qtnf9 PE=1 SV=1	34.54	1	1	0	0	0	0	250000	NF	NF	125000	125001	442
sp|Q8CAK1|CAF17_MOUSE	Iba57	Putative transferase CAF17 homolog, mitochondrial OS=Mus musculus GN=Iba57 PE=1 SV=1	38.38	1	1	0	0	0	0	250000	NF	NF	125000	125001	443
sp|Q8BKC5|IPO5_MOUSE	Ipo5	Importin-5 OS=Mus musculus GN=Ipo5 PE=1 SV=3	123.51	0	0	1	1	0	0	NF	240000	NF	120000	120001	444
sp|Q9CZJ2|HS12B_MOUSE	Hspa12b	Heat shock 70 kDa protein 12B OS=Mus musculus GN=Hspa12b PE=1 SV=1	76.07	1	1	0	0	0	0	240000	NF	NF	120000	120001	445
sp|Q61425|HCDH_MOUSE	Hadh	Hydroxyacyl-coenzyme A dehydrogenase, mitochondrial OS=Mus musculus GN=Hadh PE=1 SV=2	34.44	1	1	0	0	0	0	240000	NF	NF	120000	120001	446
sp|P46471|PRS7_MOUSE	Psmc2	26S protease regulatory subunit 7 OS=Mus musculus GN=Psmc2 PE=1 SV=5	48.62	1	1	0	0	0	0	230000	NF	NF	115000	115001	447
sp|P62196|PRS8_MOUSE	Psmc5	26S protease regulatory subunit 8 OS=Mus musculus GN=Psmc5 PE=1 SV=1	45.6	1	1	0	0	0	0	230000	NF	NF	115000	115001	448
sp|P16332|MUTA_MOUSE	Mut	Methylmalonyl-CoA mutase, mitochondrial OS=Mus musculus GN=Mut PE=1 SV=2	82.79	1	1	0	0	0	0	230000	NF	NF	115000	115001	449
sp|Q3U9G9|LBR_MOUSE	Lbr	Lamin-B receptor OS=Mus musculus GN=Lbr PE=1 SV=2	71.39	1	1	0	0	0	0	220000	NF	NF	110000	110001	450
sp|O35682|MYADM_MOUSE	Myadm	Myeloid-associated differentiation marker OS=Mus musculus GN=Myadm PE=1 SV=2	35.26	1	1	0	0	0	0	220000	NF	NF	110000	110001	451
sp|Q8BRK8|AAPK2_MOUSE	Prkaa2	5'-AMP-activated protein kinase catalytic subunit alpha-2 OS=Mus musculus GN=Prkaa2 PE=1 SV=3	61.98	1	1	0	0	0	0	220000	NF	NF	110000	110001	452
sp|P97379|G3BP2_MOUSE	G3bp2	Ras GTPase-activating protein-binding protein 2 OS=Mus musculus GN=G3bp2 PE=1 SV=2	54.05	1	1	0	0	0	0	220000	NF	NF	110000	110001	453
sp|Q6ZQ38|CAND1_MOUSE	Cand1	Cullin-associated NEDD8-dissociated protein 1 OS=Mus musculus GN=Cand1 PE=1 SV=2	136.24	0	0	2	2	0	0	NF	210000	NF	105000	105001	454
sp|Q8BG05|ROA3_MOUSE	Hnrnpa3	Heterogeneous nuclear ribonucleoprotein A3 OS=Mus musculus GN=Hnrnpa3 PE=1 SV=1	39.63	0	0	1	1	0	0	NF	210000	NF	105000	105001	455
sp|O55135|IF6_MOUSE	Eif6	Eukaryotic translation initiation factor 6 OS=Mus musculus GN=Eif6 PE=1 SV=2	26.49	1	1	0	0	0	0	210000	NF	NF	105000	105001	456
sp|Q09PK2|APRV1_MOUSE	Asprv1	Retroviral-like aspartic protease 1 OS=Mus musculus GN=Asprv1 PE=1 SV=1	37.15	1	1	0	0	0	0	210000	NF	NF	105000	105001	457
sp|Q3V384|AFG1L_MOUSE	Afg1l	AFG1-like ATPase OS=Mus musculus GN=Afg1l PE=1 SV=1	54.28	1	1	0	0	0	0	210000	NF	NF	105000	105001	458
sp|Q61768|KINH_MOUSE	Kif5b	Kinesin-1 heavy chain OS=Mus musculus GN=Kif5b PE=1 SV=3	109.48	0	0	1	1	0	0	NF	210000	NF	105000	105001	459
sp|P01029|CO4B_MOUSE	C4b	Complement C4-B OS=Mus musculus GN=C4b PE=1 SV=3	192.79	1	1	0	0	0	0	210000	NF	NF	105000	105001	460
sp|Q80YV4|PANK4_MOUSE	Pank4	Pantothenate kinase 4 OS=Mus musculus GN=Pank4 PE=1 SV=2	91.46	1	1	0	0	0	0	210000	NF	NF	105000	105001	461
sp|Q7TMY8|HUWE1_MOUSE	Huwe1	E3 ubiquitin-protein ligase HUWE1 OS=Mus musculus GN=Huwe1 PE=1 SV=5	482.33	1	1	0	0	0	0	200000	NF	NF	100000	100001	462
sp|Q921U8|SMTN_MOUSE	Smtn	Smoothelin OS=Mus musculus GN=Smtn PE=1 SV=2	100.23	1	1	0	0	0	0	190000	NF	NF	95000	95001	463
sp|Q99KU0|VMP1_MOUSE	Vmp1	Vacuole membrane protein 1 OS=Mus musculus GN=Vmp1 PE=1 SV=2	45.93	1	1	0	0	0	0	190000	NF	NF	95000	95001	464
sp|Q9JMC3|DNJA4_MOUSE	Dnaja4	DnaJ homolog subfamily A member 4 OS=Mus musculus GN=Dnaja4 PE=1 SV=1	44.87	1	1	0	0	0	0	190000	NF	NF	95000	95001	465
tr|Q3TRG2|Q3TRG2_MOUSE	Map3k20	Putative uncharacterized protein OS=Mus musculus GN=Map3k20 PE=2 SV=1	51.33	1	1	0	0	0	0	190000	NF	NF	95000	95001	466
sp|Q3U7R1|ESYT1_MOUSE	Esyt1	Extended synaptotagmin-1 OS=Mus musculus GN=Esyt1 PE=1 SV=2	121.48	1	1	0	0	0	0	190000	NF	NF	95000	95001	467
sp|O70133|DHX9_MOUSE	Dhx9	ATP-dependent RNA helicase A OS=Mus musculus GN=Dhx9 PE=1 SV=2	149.38	0	0	1	1	0	0	NF	180000	NF	90000	90001	468
sp|P11087|CO1A1_MOUSE	Col1a1	Collagen alpha-1(I) chain OS=Mus musculus GN=Col1a1 PE=1 SV=4	137.95	1	1	0	0	0	0	180000	NF	NF	90000	90001	469
sp|P11983|TCPA_MOUSE	Tcp1	T-complex protein 1 subunit alpha OS=Mus musculus GN=Tcp1 PE=1 SV=3	60.41	1	1	0	0	0	0	180000	NF	NF	90000	90001	470
sp|Q9QYC0|ADDA_MOUSE	Add1	Alpha-adducin OS=Mus musculus GN=Add1 PE=1 SV=2	80.6	1	1	0	0	0	0	180000	NF	NF	90000	90001	471
sp|P49312|ROA1_MOUSE	Hnrnpa1	Heterogeneous nuclear ribonucleoprotein A1 OS=Mus musculus GN=Hnrnpa1 PE=1 SV=2	34.18	1	1	0	0	0	0	170000	NF	NF	85000	85001	472
sp|P26041|MOES_MOUSE	Msn	Moesin OS=Mus musculus GN=Msn PE=1 SV=3	67.72	1	1	0	0	0	0	170000	NF	NF	85000	85001	473
sp|Q9CQV8|1433B_MOUSE	Ywhab	14-3-3 protein beta/alpha OS=Mus musculus GN=Ywhab PE=1 SV=3	28.07	0	0	1	1	0	0	NF	170000	NF	85000	85001	474
sp|Q9D1H9|MFAP4_MOUSE	Mfap4	Microfibril-associated glycoprotein 4 OS=Mus musculus GN=Mfap4 PE=1 SV=1	28.92	1	1	0	0	0	0	170000	NF	NF	85000	85001	475
sp|P70166|CPEB1_MOUSE	Cpeb1	Cytoplasmic polyadenylation element-binding protein 1 OS=Mus musculus GN=Cpeb1 PE=1 SV=1	61.88	1	1	0	0	0	0	170000	NF	NF	85000	85001	476
sp|O09110|MP2K3_MOUSE	Map2k3	Dual specificity mitogen-activated protein kinase kinase 3 OS=Mus musculus GN=Map2k3 PE=1 SV=2	39.27	1	1	1	1	0	0	100000	62000	NF	81000	81001	477
sp|O54950|AAKG1_MOUSE	Prkag1	5'-AMP-activated protein kinase subunit gamma-1 OS=Mus musculus GN=Prkag1 PE=1 SV=2	37.5	0	0	1	2	0	0	NF	160000	NF	80000	80001	478
sp|A2AN08|UBR4_MOUSE	Ubr4	E3 ubiquitin-protein ligase UBR4 OS=Mus musculus GN=Ubr4 PE=1 SV=1	571.93	1	1	0	0	0	0	160000	NF	NF	80000	80001	479
sp|Q8BLF1|NCEH1_MOUSE	Nceh1	Neutral cholesterol ester hydrolase 1 OS=Mus musculus GN=Nceh1 PE=1 SV=1	45.71	1	1	0	0	0	0	160000	NF	NF	80000	80001	480
sp|Q8BK30|NDUV3_MOUSE	Ndufv3	NADH dehydrogenase [ubiquinone] flavoprotein 3, mitochondrial OS=Mus musculus GN=Ndufv3 PE=1 SV=1	11.81	0	0	1	1	0	0	NF	160000	NF	80000	80001	481
sp|Q6P5H6|FRMD5_MOUSE	Frmd5	FERM domain-containing protein 5 OS=Mus musculus GN=Frmd5 PE=1 SV=1	58.55	0	0	1	1	0	0	NF	150000	NF	75000	75001	482
sp|Q3UIJ9|MYZAP_MOUSE	Myzap	Myocardial zonula adherens protein OS=Mus musculus GN=Myzap PE=1 SV=1	53.86	1	1	0	0	0	0	150000	NF	NF	75000	75001	483
sp|P26369|U2AF2_MOUSE	U2af2	Splicing factor U2AF 65 kDa subunit OS=Mus musculus GN=U2af2 PE=1 SV=3	53.48	1	1	0	0	0	0	150000	NF	NF	75000	75001	484
sp|Q9CXW2|RT22_MOUSE	Mrps22	28S ribosomal protein S22, mitochondrial OS=Mus musculus GN=Mrps22 PE=1 SV=1	41.17	1	1	0	0	0	0	150000	NF	NF	75000	75001	485
sp|Q8VCF0|MAVS_MOUSE	Mavs	Mitochondrial antiviral-signaling protein OS=Mus musculus GN=Mavs PE=1 SV=1	53.37	1	2	0	0	0	0	140000	NF	NF	70000	70001	486
sp|Q5U458|DJC11_MOUSE	Dnajc11	DnaJ homolog subfamily C member 11 OS=Mus musculus GN=Dnajc11 PE=1 SV=2	63.19	1	1	0	0	0	0	140000	NF	NF	70000	70001	487
sp|Q9CRD0|OCAD1_MOUSE	Ociad1	OCIA domain-containing protein 1 OS=Mus musculus GN=Ociad1 PE=1 SV=1	27.59	1	1	0	0	0	0	140000	NF	NF	70000	70001	488
sp|P68254|1433T_MOUSE	Ywhaq	14-3-3 protein theta OS=Mus musculus GN=Ywhaq PE=1 SV=1	27.76	1	1	0	0	0	0	140000	NF	NF	70000	70001	489
sp|Q8BJZ4|RT35_MOUSE	Mrps35	28S ribosomal protein S35, mitochondrial OS=Mus musculus GN=Mrps35 PE=1 SV=2	35.95	1	1	0	0	0	0	130000	NF	NF	65000	65001	490
sp|P56565|S10A1_MOUSE	S100a1	Protein S100-A1 OS=Mus musculus GN=S100a1 PE=1 SV=2	10.5	1	1	0	0	0	0	120000	NF	NF	60000	60001	491
sp|P29341|PABP1_MOUSE	Pabpc1	Polyadenylate-binding protein 1 OS=Mus musculus GN=Pabpc1 PE=1 SV=2	70.63	1	1	0	0	0	0	120000	NF	NF	60000	60001	492
sp|Q8BX02|KANK2_MOUSE	Kank2	KN motif and ankyrin repeat domain-containing protein 2 OS=Mus musculus GN=Kank2 PE=1 SV=1	90.19	1	1	0	0	0	0	120000	NF	NF	60000	60001	493
sp|Q8BYL4|SYYM_MOUSE	Yars2	Tyrosine--tRNA ligase, mitochondrial OS=Mus musculus GN=Yars2 PE=1 SV=2	52.56	0	0	1	1	0	0	NF	120000	NF	60000	60001	494
sp|Q99MS7|EH1L1_MOUSE	Ehbp1l1	EH domain-binding protein 1-like protein 1 OS=Mus musculus GN=Ehbp1l1 PE=1 SV=1	184.72	0	0	1	1	0	0	NF	120000	NF	60000	60001	495
sp|Q8K4L3|SVIL_MOUSE	Svil	Supervillin OS=Mus musculus GN=Svil PE=1 SV=1	243.01	1	1	0	0	0	0	110000	NF	NF	55000	55001	496
sp|Q9CWK8|SNX2_MOUSE	Snx2	Sorting nexin-2 OS=Mus musculus GN=Snx2 PE=1 SV=2	58.43	1	1	0	0	0	0	110000	NF	NF	55000	55001	497
sp|Q9D773|RM02_MOUSE	Mrpl2	39S ribosomal protein L2, mitochondrial OS=Mus musculus GN=Mrpl2 PE=1 SV=1	33.32	1	1	0	0	0	0	110000	NF	NF	55000	55001	498
sp|O35678|MGLL_MOUSE	Mgll	Monoglyceride lipase OS=Mus musculus GN=Mgll PE=1 SV=1	33.37	1	1	0	0	0	0	110000	NF	NF	55000	55001	499
sp|Q6R0H7|GNAS1_MOUSE	Gnas	Guanine nucleotide-binding protein G(s) subunit alpha isoforms XLas OS=Mus musculus GN=Gnas PE=1 SV=1	121.43	1	1	0	0	0	0	110000	NF	NF	55000	55001	500
sp|Q99JI4|PSMD6_MOUSE	Psmd6	26S proteasome non-ATPase regulatory subunit 6 OS=Mus musculus GN=Psmd6 PE=1 SV=1	45.51	0	0	1	1	0	0	NF	110000	NF	55000	55001	501
sp|Q8CBE3|WDR37_MOUSE	Wdr37	WD repeat-containing protein 37 OS=Mus musculus GN=Wdr37 PE=1 SV=1	55.01	1	1	0	0	0	0	100000	NF	NF	50000	50001	502
sp|Q9CXY6|ILF2_MOUSE	Ilf2	Interleukin enhancer-binding factor 2 OS=Mus musculus GN=Ilf2 PE=1 SV=1	43.04	1	1	0	0	0	0	94000	NF	NF	47000	47001	503
sp|Q9Z1W9|STK39_MOUSE	Stk39	STE20/SPS1-related proline-alanine-rich protein kinase OS=Mus musculus GN=Stk39 PE=1 SV=1	60.28	1	1	0	0	0	0	93000	NF	NF	46500	46501	504
sp|P70336|ROCK2_MOUSE	Rock2	Rho-associated protein kinase 2 OS=Mus musculus GN=Rock2 PE=1 SV=1	160.48	1	1	0	0	0	0	92000	NF	NF	46000	46001	505
sp|Q64737|PUR2_MOUSE	Gart	Trifunctional purine biosynthetic protein adenosine-3 OS=Mus musculus GN=Gart PE=1 SV=3	107.44	0	0	1	1	0	0	NF	90000	NF	45000	45001	506
sp|P62315|SMD1_MOUSE	Snrpd1	Small nuclear ribonucleoprotein Sm D1 OS=Mus musculus GN=Snrpd1 PE=1 SV=1	13.27	1	1	0	0	0	0	88000	NF	NF	44000	44001	507
sp|Q6PDI5|ECM29_MOUSE	Ecm29	Proteasome-associated protein ECM29 homolog OS=Mus musculus GN=Ecm29 PE=1 SV=3	203.57	1	1	0	0	0	0	83000	NF	NF	41500	41501	508
tr|E9PUM4|E9PUM4_MOUSE	Tln2	Talin-2 OS=Mus musculus GN=Tln2 PE=1 SV=1	271.5	0	0	1	1	0	0	NF	81000	NF	40500	40501	509
sp|P10107|ANXA1_MOUSE	Anxa1	Annexin A1 OS=Mus musculus GN=Anxa1 PE=1 SV=2	38.71	0	0	1	1	0	0	NF	81000	NF	40500	40501	510
tr|Q8R126|Q8R126_MOUSE	Nop53	Gltscr2 protein (Fragment) OS=Mus musculus GN=Nop53 PE=2 SV=1	54.47	1	1	0	0	0	0	81000	NF	NF	40500	40501	511
sp|P46460|NSF_MOUSE	Nsf	Vesicle-fusing ATPase OS=Mus musculus GN=Nsf PE=1 SV=2	82.56	1	1	0	0	0	0	76000	NF	NF	38000	38001	512
sp|Q6A0A9|F120A_MOUSE	FAM120A	Constitutive coactivator of PPAR-gamma-like protein 1 OS=Mus musculus GN=FAM120A PE=1 SV=2	121.57	1	2	0	0	0	0	72000	NF	NF	36000	36001	513
sp|Q62009|POSTN_MOUSE	Postn	Periostin OS=Mus musculus GN=Postn PE=1 SV=2	93.08	1	1	0	0	0	0	70000	NF	NF	35000	35001	514
sp|Q62448|IF4G2_MOUSE	Eif4g2	Eukaryotic translation initiation factor 4 gamma 2 OS=Mus musculus GN=Eif4g2 PE=1 SV=2	102.04	1	1	0	0	0	0	66000	NF	NF	33000	33001	515
sp|Q9DBG3|AP2B1_MOUSE	Ap2b1	AP-2 complex subunit beta OS=Mus musculus GN=Ap2b1 PE=1 SV=1	104.52	0	0	1	1	0	0	NF	65000	NF	32500	32501	516
sp|P70698|PYRG1_MOUSE	Ctps1	CTP synthase 1 OS=Mus musculus GN=Ctps1 PE=1 SV=2	66.64	0	0	1	1	0	0	NF	61000	NF	30500	30501	517
sp|Q9Z2C8|YBOX2_MOUSE	Ybx2	Y-box-binding protein 2 OS=Mus musculus GN=Ybx2 PE=1 SV=1	38.25	1	1	0	0	0	0	60000	NF	NF	30000	30001	518
sp|Q9CQ92|FIS1_MOUSE	Fis1	Mitochondrial fission 1 protein OS=Mus musculus GN=Fis1 PE=1 SV=1	17	1	1	0	0	0	0	59000	NF	NF	29500	29501	519
sp|P27612|PLAP_MOUSE	Plaa	Phospholipase A-2-activating protein OS=Mus musculus GN=Plaa PE=1 SV=4	87.17	1	1	0	0	0	0	58000	NF	NF	29000	29001	520
sp|Q9D020|5NT3A_MOUSE	Nt5c3a	Cytosolic 5'-nucleotidase 3A OS=Mus musculus GN=Nt5c3a PE=1 SV=4	37.23	0	0	1	1	0	0	NF	55000	NF	27500	27501	521
sp|Q8R1Q8|DC1L1_MOUSE	Dync1li1	Cytoplasmic dynein 1 light intermediate chain 1 OS=Mus musculus GN=Dync1li1 PE=1 SV=1	56.58	0	0	1	1	0	0	NF	55000	NF	27500	27501	522
sp|Q3UHJ0|AAK1_MOUSE	Aak1	AP2-associated protein kinase 1 OS=Mus musculus GN=Aak1 PE=1 SV=2	103.28	1	1	0	0	0	0	54000	NF	NF	27000	27001	523
sp|O08788|DCTN1_MOUSE	Dctn1	Dynactin subunit 1 OS=Mus musculus GN=Dctn1 PE=1 SV=3	141.59	1	1	0	0	0	0	54000	NF	NF	27000	27001	524
sp|Q9WU78|PDC6I_MOUSE	Pdcd6ip	Programmed cell death 6-interacting protein OS=Mus musculus GN=Pdcd6ip PE=1 SV=3	95.96	0	0	1	1	0	0	NF	40000	NF	20000	20001	525
sp|P16283|B3A3_MOUSE	Slc4a3	Anion exchange protein 3 OS=Mus musculus GN=Slc4a3 PE=1 SV=2	135.29	0	0	1	1	0	0	NF	37000	NF	18500	18501	526
sp|P03911|NU4M_MOUSE	Mtnd4	NADH-ubiquinone oxidoreductase chain 4 OS=Mus musculus GN=Mtnd4 PE=1 SV=1	51.85	0	0	1	1	0	0	NF	35000	NF	17500	17501	527
sp|Q9JKV1|ADRM1_MOUSE	Adrm1	Proteasomal ubiquitin receptor ADRM1 OS=Mus musculus GN=Adrm1 PE=1 SV=2	42.03	1	1	0	0	0	0	35000	NF	NF	17500	17501	528
sp|P61014|PPLA_MOUSE	Pln	Cardiac phospholamban OS=Mus musculus GN=Pln PE=1 SV=1	6.09	5	85	4	44	2	2	4600000000	4200000000	1200000	4400000000	3666.66	529
sp|Q62407|SPEG_MOUSE	Speg	Striated muscle-specific serine/threonine-protein kinase OS=Mus musculus GN=Speg PE=1 SV=2	354.12	47	69	22	40	2	2	110000000	39000000	240000	74500000	310.415	530
sp|Q9ET78|JPH2_MOUSE	Jph2	Junctophilin-2 OS=Mus musculus GN=Jph2 PE=1 SV=2	74.65	22	43	15	25	3	3	310000000	160000000	1600000	235000000	146.875	531
sp|E9Q401|RYR2_MOUSE	Ryr2	Ryanodine receptor 2 OS=Mus musculus GN=Ryr2 PE=1 SV=1	564.46	155	192	135	175	18	20	750000000	900000000	7700000	825000000	107.143	532
sp|P07310|KCRM_MOUSE	Ckm	Creatine kinase M-type OS=Mus musculus GN=Ckm PE=1 SV=1	43.02	9	9	5	5	1	2	7700000	12000000	130000	9850000	75.7687	533
sp|Q61941|NNTM_MOUSE	Nnt	NAD(P) transhydrogenase, mitochondrial OS=Mus musculus GN=Nnt PE=1 SV=2	113.77	10	11	19	19	1	1	10000000	54000000	440000	32000000	72.7271	534
tr|Q9CR06|Q9CR06_MOUSE	Asph	Aspartate-beta-hydroxylase, isoform CRA_a OS=Mus musculus GN=Asph PE=1 SV=1	22.73	1	4	1	1	1	1	1100000000	7800000	7800000	553900000	71.0128	535
sp|Q68FD5|CLH1_MOUSE	Cltc	Clathrin heavy chain 1 OS=Mus musculus GN=Cltc PE=1 SV=3	191.43	11	11	13	14	1	1	8100000	11000000	230000	9550000	41.5216	536
sp|Q8BSY0|ASPH_MOUSE	Asph	Aspartyl/asparaginyl beta-hydroxylase OS=Mus musculus GN=Asph PE=1 SV=1	82.99	2	7	1	1	1	2	390000000	3100000	5000000	196550000	39.31	537
sp|P07356|ANXA2_MOUSE	Anxa2	Annexin A2 OS=Mus musculus GN=Anxa2 PE=1 SV=2	38.65	5	5	2	2	2	2	170000000	2700000	2300000	86350000	37.5435	538
tr|E9Q616|E9Q616_MOUSE	Ahnak	AHNAK nucleoprotein (desmoyokin) OS=Mus musculus GN=Ahnak PE=1 SV=1	603.87	51	54	8	8	2	2	51000000	12000000	1000000	31500000	31.5	539
sp|Q8CGP1|H2B1K_MOUSE	Hist1h2bk	Histone H2B type 1-K OS=Mus musculus GN=Hist1h2bk PE=1 SV=3	13.91	9	21	8	11	6	7	440000000	120000000	13000000	280000000	21.5385	540
sp|Q8R001|MARE2_MOUSE	Mapre2	Microtubule-associated protein RP/EB family member 2 OS=Mus musculus GN=Mapre2 PE=1 SV=1	36.92	8	9	2	2	1	1	6100000	1900000	190000	4000000	21.0525	541
sp|Q9CPR4|RL17_MOUSE	Rpl17	60S ribosomal protein L17 OS=Mus musculus GN=Rpl17 PE=1 SV=3	21.41	2	2	1	1	1	1	4900000	860000	180000	2880000	15.9999	542
sp|P43277|H13_MOUSE	Hist1h1d	Histone H1.3 OS=Mus musculus GN=Hist1h1d PE=1 SV=2	22.09	6	12	4	5	3	3	110000000	37000000	4600000	73500000	15.9783	543
sp|P70670|NACAM_MOUSE	Naca	Nascent polypeptide-associated complex subunit alpha, muscle-specific form OS=Mus musculus GN=Naca PE=1 SV=2	220.36	43	54	8	11	6	7	69000000	6600000	2400000	37800000	15.75	544
sp|C0HKE3|H2A1D_MOUSE	Hist1h2ad	Histone H2A type 1-D OS=Mus musculus GN=Hist1h2ad PE=1 SV=1	14.13	4	10	3	5	3	3	240000000	110000000	12000000	175000000	14.5833	545
sp|Q9DC07|LNEBL_MOUSE	Nebl	LIM zinc-binding domain-containing Nebulette OS=Mus musculus GN=Nebl PE=1 SV=1	31.09	5	6	2	2	1	1	11000000	3700000	510000	7350000	14.4117	546
sp|P62806|H4_MOUSE	Hist1h4a	Histone H4 OS=Mus musculus GN=Hist1h4a PE=1 SV=2	11.36	8	44	6	36	6	6	610000000	270000000	36000000	440000000	12.2222	547
sp|O08749|DLDH_MOUSE	Dld	Dihydrolipoyl dehydrogenase, mitochondrial OS=Mus musculus GN=Dld PE=1 SV=2	54.24	12	19	11	20	5	6	34000000	22000000	2300000	28000000	12.1739	548
sp|Q61584|FXR1_MOUSE	Fxr1	Fragile X mental retardation syndrome-related protein 1 OS=Mus musculus GN=Fxr1 PE=1 SV=2	76.18	18	22	4	6	3	3	18000000	2300000	850000	10150000	11.9412	549
sp|Q60931|VDAC3_MOUSE	Vdac3	Voltage-dependent anion-selective channel protein 3 OS=Mus musculus GN=Vdac3 PE=1 SV=1	30.73	5	5	5	5	3	3	11000000	19000000	1300000	15000000	11.5385	550
sp|P54071|IDHP_MOUSE	Idh2	Isocitrate dehydrogenase [NADP], mitochondrial OS=Mus musculus GN=Idh2 PE=1 SV=3	50.87	3	3	8	8	4	4	4000000	21000000	1100000	12500000	11.3636	551
sp|Q91VR5|DDX1_MOUSE	Ddx1	ATP-dependent RNA helicase DDX1 OS=Mus musculus GN=Ddx1 PE=1 SV=1	82.45	4	4	0	0	1	1	3400000	NF	150000	1700000	11.3333	552
sp|P11798|KCC2A_MOUSE	Camk2a	Calcium/calmodulin-dependent protein kinase type II subunit alpha OS=Mus musculus GN=Camk2a PE=1 SV=2	54.08	3	3	2	3	1	1	5000000	3000000	380000	4000000	10.5263	553
sp|Q6PIE5|AT1A2_MOUSE	Atp1a2	Sodium/potassium-transporting ATPase subunit alpha-2 OS=Mus musculus GN=Atp1a2 PE=1 SV=1	112.15	2	2	6	6	1	1	1700000	5600000	350000	3650000	10.4285	554
sp|Q99LX0|PARK7_MOUSE	Park7	Protein DJ-1 OS=Mus musculus GN=Park7 PE=1 SV=1	20.01	1	1	0	0	1	1	410000	NF	20000	205000	10.2495	555
sp|Q64522|H2A2B_MOUSE	Hist2h2ab	Histone H2A type 2-B OS=Mus musculus GN=Hist2h2ab PE=1 SV=3	14	2	2	1	1	1	1	1700000	1100000	140000	1400000	9.99994	556
sp|P62849|RS24_MOUSE	Rps24	40S ribosomal protein S24 OS=Mus musculus GN=Rps24 PE=1 SV=1	15.41	4	4	2	2	2	2	12000000	6900000	970000	9450000	9.74226	557
sp|P62754|RS6_MOUSE	Rps6	40S ribosomal protein S6 OS=Mus musculus GN=Rps6 PE=1 SV=1	28.66	4	4	2	2	1	1	14000000	3400000	900000	8700000	9.66666	558
sp|P43274|H14_MOUSE	Hist1h1e	Histone H1.4 OS=Mus musculus GN=Hist1h1e PE=1 SV=2	21.96	1	1	1	1	1	1	22000000	8300000	1600000	15150000	9.46874	559
sp|O08638|MYH11_MOUSE	Myh11	Myosin-11 OS=Mus musculus GN=Myh11 PE=1 SV=1	226.89	1	1	2	2	1	2	540000	760000	70000	650000	9.2856	560
sp|P19324|SERPH_MOUSE	Serpinh1	Serpin H1 OS=Mus musculus GN=Serpinh1 PE=1 SV=3	46.5	9	10	13	13	4	4	13000000	26000000	2200000	19500000	8.86363	561
sp|P62242|RS8_MOUSE	Rps8	40S ribosomal protein S8 OS=Mus musculus GN=Rps8 PE=1 SV=2	24.19	4	4	2	2	2	2	18000000	6300000	1400000	12150000	8.67857	562
sp|P14115|RL27A_MOUSE	Rpl27a	60S ribosomal protein L27a OS=Mus musculus GN=Rpl27a PE=1 SV=5	16.6	3	3	1	1	1	1	24000000	3500000	1600000	13750000	8.59375	563
sp|Q8K1M6|DNM1L_MOUSE	Dnm1l	Dynamin-1-like protein OS=Mus musculus GN=Dnm1l PE=1 SV=2	82.61	7	7	8	9	3	4	5000000	5300000	620000	5150000	8.30644	564
sp|Q6ZQ73|CAND2_MOUSE	Cand2	Cullin-associated NEDD8-dissociated protein 2 OS=Mus musculus GN=Cand2 PE=1 SV=2	135.55	8	8	6	8	2	2	2600000	2000000	290000	2300000	7.93101	565
sp|P51667|MLRV_MOUSE	Myl2	Myosin regulatory light chain 2, ventricular/cardiac muscle isoform OS=Mus musculus GN=Myl2 PE=1 SV=3	18.85	15	35	13	27	9	16	87000000	55000000	9000000	71000000	7.88889	566
sp|P14869|RLA0_MOUSE	Rplp0	60S acidic ribosomal protein P0 OS=Mus musculus GN=Rplp0 PE=1 SV=3	34.19	4	5	3	3	3	4	3500000	4800000	530000	4150000	7.83018	567
sp|Q9CQC7|NDUB4_MOUSE	Ndufb4	NADH dehydrogenase [ubiquinone] 1 beta subcomplex subunit 4 OS=Mus musculus GN=Ndufb4 PE=1 SV=3	15.07	1	1	4	4	2	2	3200000	19000000	1500000	11100000	7.4	568
sp|Q9D1G3|HHATL_MOUSE	Hhatl	Protein-cysteine N-palmitoyltransferase HHAT-like protein OS=Mus musculus GN=Hhatl PE=1 SV=2	56.39	2	2	5	5	2	3	710000	6000000	460000	3355000	7.29346	569
sp|Q9DB77|QCR2_MOUSE	Uqcrc2	Cytochrome b-c1 complex subunit 2, mitochondrial OS=Mus musculus GN=Uqcrc2 PE=1 SV=1	48.21	5	5	7	8	2	2	3400000	7600000	770000	5500000	7.14285	570
sp|Q62082|MYL10_MOUSE	Myl10	Myosin regulatory light chain 10 OS=Mus musculus GN=Myl10 PE=2 SV=1	22.5	4	5	4	5	3	3	23000000	24000000	3300000	23500000	7.12121	571
sp|P61979|HNRPK_MOUSE	Hnrnpk	Heterogeneous nuclear ribonucleoprotein K OS=Mus musculus GN=Hnrnpk PE=1 SV=1	50.94	5	5	6	7	2	3	2900000	9000000	860000	5950000	6.9186	572
sp|P68433|H31_MOUSE	Hist1h3a	Histone H3.1 OS=Mus musculus GN=Hist1h3a PE=1 SV=2	15.39	5	6	0	0	2	2	70000000	NF	5200000	35000000	6.73077	573
sp|Q62417|SRBS1_MOUSE	Sorbs1	Sorbin and SH3 domain-containing protein 1 OS=Mus musculus GN=Sorbs1 PE=1 SV=2	142.98	3	3	3	3	2	2	4700000	3900000	640000	4300000	6.71874	574
sp|Q8BMS1|ECHA_MOUSE	Hadha	Trifunctional enzyme subunit alpha, mitochondrial OS=Mus musculus GN=Hadha PE=1 SV=1	82.62	29	32	22	24	16	17	87000000	77000000	13000000	82000000	6.30769	575
sp|Q9CRB8|MTFP1_MOUSE	Mtfp1	Mitochondrial fission process protein 1 OS=Mus musculus GN=Mtfp1 PE=1 SV=1	18.3	6	6	2	2	1	1	9100000	5800000	1200000	7450000	6.20833	576
sp|Q9CQN1|TRAP1_MOUSE	Trap1	Heat shock protein 75 kDa, mitochondrial OS=Mus musculus GN=Trap1 PE=1 SV=1	80.16	4	5	5	5	1	1	2600000	4200000	550000	3400000	6.18181	577
sp|P48678|LMNA_MOUSE	Lmna	Prelamin-A/C OS=Mus musculus GN=Lmna PE=1 SV=2	74.19	10	10	5	5	3	4	7800000	4400000	990000	6100000	6.16161	578
sp|Q60932|VDAC1_MOUSE	Vdac1	Voltage-dependent anion-selective channel protein 1 OS=Mus musculus GN=Vdac1 PE=1 SV=3	32.33	9	10	8	9	3	6	14000000	32000000	3900000	23000000	5.89743	579
sp|O70456|1433S_MOUSE	Sfn	14-3-3 protein sigma OS=Mus musculus GN=Sfn PE=1 SV=2	27.69	1	1	1	1	1	1	780000	2600000	290000	1690000	5.82757	580
sp|Q9CPQ8|ATP5L_MOUSE	Atp5l	ATP synthase subunit g, mitochondrial OS=Mus musculus GN=Atp5l PE=1 SV=1	11.42	2	3	1	1	1	1	4800000	8000000	1100000	6400000	5.81818	581
sp|Q9CXI0|COQ5_MOUSE	Coq5	2-methoxy-6-polyprenyl-1,4-benzoquinol methylase, mitochondrial OS=Mus musculus GN=Coq5 PE=1 SV=2	37.31	2	2	3	3	1	1	1400000	2200000	310000	1800000	5.80644	582
sp|Q8BP67|RL24_MOUSE	Rpl24	60S ribosomal protein L24 OS=Mus musculus GN=Rpl24 PE=1 SV=2	17.77	2	2	2	2	1	1	4700000	3400000	700000	4050000	5.78571	583
tr|J3QQ16|J3QQ16_MOUSE	Col6a3	Collagen, type VI, alpha 3 OS=Mus musculus GN=Col6a3 PE=1 SV=1	288.52	17	19	4	4	5	5	8700000	1300000	870000	5000000	5.74712	584
sp|Q8BH59|CMC1_MOUSE	Slc25a12	Calcium-binding mitochondrial carrier protein Aralar1 OS=Mus musculus GN=Slc25a12 PE=1 SV=1	74.52	18	20	19	21	9	9	27000000	59000000	7600000	43000000	5.65789	585
sp|Q5EBG6|HSPB6_MOUSE	Hspb6	Heat shock protein beta-6 OS=Mus musculus GN=Hspb6 PE=1 SV=1	17.51	4	6	3	3	3	3	4100000	3800000	700000	3950000	5.64285	586
sp|O35295|PURB_MOUSE	Purb	Transcriptional activator protein Pur-beta OS=Mus musculus GN=Purb PE=1 SV=3	33.88	2	2	0	0	1	1	640000	NF	57000	320000	5.61395	587
sp|Q8CAQ8|MIC60_MOUSE	Immt	MICOS complex subunit Mic60 OS=Mus musculus GN=Immt PE=1 SV=1	83.85	29	31	20	21	14	16	65000000	66000000	12000000	65500000	5.45833	588
sp|Q921F2|TADBP_MOUSE	Tardbp	TAR DNA-binding protein 43 OS=Mus musculus GN=Tardbp PE=1 SV=1	44.52	3	3	0	0	1	1	1300000	NF	120000	650000	5.41663	589
sp|O08582|GTPB1_MOUSE	Gtpbp1	GTP-binding protein 1 OS=Mus musculus GN=Gtpbp1 PE=1 SV=2	72.25	1	1	2	2	1	1	190000	4700000	460000	2445000	5.31521	590
sp|P11499|HS90B_MOUSE	Hsp90ab1	Heat shock protein HSP 90-beta OS=Mus musculus GN=Hsp90ab1 PE=1 SV=3	83.23	15	20	15	17	9	9	40000000	66000000	10000000	53000000	5.3	591
sp|Q8VHX6|FLNC_MOUSE	Flnc	Filamin-C OS=Mus musculus GN=Flnc PE=1 SV=3	290.94	12	12	5	5	3	3	6800000	3200000	950000	5000000	5.26315	592
sp|Q9QYG0|NDRG2_MOUSE	Ndrg2	Protein NDRG2 OS=Mus musculus GN=Ndrg2 PE=1 SV=1	40.76	5	5	2	2	3	3	3100000	5400000	810000	4250000	5.24691	593
sp|Q8K310|MATR3_MOUSE	Matr3	Matrin-3 OS=Mus musculus GN=Matr3 PE=1 SV=1	94.57	1	1	2	2	1	1	390000	140000	51000	265000	5.196	594
sp|O08756|HCD2_MOUSE	Hsd17b10	3-hydroxyacyl-CoA dehydrogenase type-2 OS=Mus musculus GN=Hsd17b10 PE=1 SV=4	27.4	6	7	4	4	4	5	15000000	6700000	2100000	10850000	5.16666	595
sp|Q8VIJ6|SFPQ_MOUSE	Sfpq	Splicing factor, proline- and glutamine-rich OS=Mus musculus GN=Sfpq PE=1 SV=1	75.39	2	2	1	1	1	1	830000	410000	120000	620000	5.16663	596
sp|Q9DC69|NDUA9_MOUSE	Ndufa9	NADH dehydrogenase [ubiquinone] 1 alpha subcomplex subunit 9, mitochondrial OS=Mus musculus GN=Ndufa9 PE=1 SV=2	42.5	5	5	8	9	5	6	4900000	27000000	3100000	15950000	5.14516	597
sp|P58281|OPA1_MOUSE	Opa1	Dynamin-like 120 kDa protein, mitochondrial OS=Mus musculus GN=Opa1 PE=1 SV=1	111.27	8	8	5	5	3	3	4200000	3800000	780000	4000000	5.1282	598
sp|P00405|COX2_MOUSE	Mtco2	Cytochrome c oxidase subunit 2 OS=Mus musculus GN=Mtco2 PE=1 SV=1	25.96	3	3	4	4	2	2	5400000	43000000	4800000	24200000	5.04167	599
sp|Q9EQP2|EHD4_MOUSE	Ehd4	EH domain-containing protein 4 OS=Mus musculus GN=Ehd4 PE=1 SV=1	61.44	12	13	16	17	8	9	22000000	35000000	5700000	28500000	5	600
sp|O08528|HXK2_MOUSE	Hk2	Hexokinase-2 OS=Mus musculus GN=Hk2 PE=1 SV=1	102.47	6	7	3	3	4	4	5100000	5800000	1100000	5450000	4.95454	601
sp|P48787|TNNI3_MOUSE	Tnni3	Troponin I, cardiac muscle OS=Mus musculus GN=Tnni3 PE=1 SV=2	24.24	6	7	4	4	3	4	12000000	23000000	3600000	17500000	4.86111	602
sp|P23242|CXA1_MOUSE	Gja1	Gap junction alpha-1 protein OS=Mus musculus GN=Gja1 PE=1 SV=2	42.98	6	8	4	5	2	2	5100000	5300000	1100000	5200000	4.72727	603
sp|P97443|SMYD1_MOUSE	Smyd1	Histone-lysine N-methyltransferase Smyd1 OS=Mus musculus GN=Smyd1 PE=1 SV=3	56.46	6	6	4	5	3	3	2400000	4200000	710000	3300000	4.64788	604
sp|Q8VDN2|AT1A1_MOUSE	Atp1a1	Sodium/potassium-transporting ATPase subunit alpha-1 OS=Mus musculus GN=Atp1a1 PE=1 SV=1	112.91	15	17	19	23	8	9	42000000	68000000	12000000	55000000	4.58333	605
sp|P16381|DDX3L_MOUSE	D1Pas1	Putative ATP-dependent RNA helicase Pl10 OS=Mus musculus GN=D1Pas1 PE=1 SV=1	73.1	4	5	4	4	1	1	1700000	4800000	710000	3250000	4.57746	606
sp|P51881|ADT2_MOUSE	Slc25a5	ADP/ATP translocase 2 OS=Mus musculus GN=Slc25a5 PE=1 SV=3	32.91	4	5	5	6	5	5	72000000	160000000	28000000	116000000	4.14286	607
sp|Q8QZT1|THIL_MOUSE	Acat1	Acetyl-CoA acetyltransferase, mitochondrial OS=Mus musculus GN=Acat1 PE=1 SV=1	44.79	11	12	8	8	6	6	42000000	49000000	11000000	45500000	4.13636	608
sp|Q6PB66|LPPRC_MOUSE	Lrpprc	Leucine-rich PPR motif-containing protein, mitochondrial OS=Mus musculus GN=Lrpprc PE=1 SV=2	156.52	8	8	7	8	3	4	3900000	7600000	1400000	5750000	4.10714	609
sp|P38060|HMGCL_MOUSE	Hmgcl	Hydroxymethylglutaryl-CoA lyase, mitochondrial OS=Mus musculus GN=Hmgcl PE=1 SV=2	34.22	1	1	2	2	1	1	190000	460000	80000	325000	4.06246	610
tr|Q14BI5|Q14BI5_MOUSE	Myom2	Myomesin 2 OS=Mus musculus GN=Myom2 PE=1 SV=1	164.63	39	49	33	41	26	34	91000000	110000000	25000000	100500000	4.02	611
sp|Q05793|PGBM_MOUSE	Hspg2	Basement membrane-specific heparan sulfate proteoglycan core protein OS=Mus musculus GN=Hspg2 PE=1 SV=1	398.04	15	15	8	8	4	4	5200000	4400000	1200000	4800000	4	612
sp|P99024|TBB5_MOUSE	Tubb5	Tubulin beta-5 chain OS=Mus musculus GN=Tubb5 PE=1 SV=1	49.64	4	5	4	4	3	5	15000000	16000000	3900000	15500000	3.97436	613
sp|O09161|CASQ2_MOUSE	Casq2	Calsequestrin-2 OS=Mus musculus GN=Casq2 PE=1 SV=3	48.15	5	6	7	8	6	7	16000000	45000000	7700000	30500000	3.96104	614
sp|Q9DBG6|RPN2_MOUSE	Rpn2	Dolichyl-diphosphooligosaccharide--protein glycosyltransferase subunit 2 OS=Mus musculus GN=Rpn2 PE=1 SV=1	69.02	4	4	1	1	1	1	1900000	63000	250000	981500	3.92599	615
tr|B2RQL6|B2RQL6_MOUSE	Mylk3	LOC633594 protein OS=Mus musculus GN=Mylk3 PE=2 SV=1	85.4	4	5	2	2	2	2	3300000	2100000	690000	2700000	3.91304	616
sp|P62267|RS23_MOUSE	Rps23	40S ribosomal protein S23 OS=Mus musculus GN=Rps23 PE=1 SV=3	15.8	2	2	0	0	1	1	4000000	NF	520000	2000000	3.84615	617
sp|Q8BKZ9|ODPX_MOUSE	Pdhx	Pyruvate dehydrogenase protein X component, mitochondrial OS=Mus musculus GN=Pdhx PE=1 SV=1	53.97	7	10	3	4	3	3	8400000	5300000	1800000	6850000	3.80555	618
tr|A2AKU9|A2AKU9_MOUSE	Atp5c1	ATP synthase subunit gamma OS=Mus musculus GN=Atp5c1 PE=1 SV=1	32.75	1	2	1	1	1	1	33000000	17000000	6700000	25000000	3.73134	619
sp|Q5SX39|MYH4_MOUSE	Myh4	Myosin-4 OS=Mus musculus GN=Myh4 PE=2 SV=1	222.72	1	1	2	3	1	1	990000	1300000	310000	1145000	3.69354	620
sp|O55222|ILK_MOUSE	Ilk	Integrin-linked protein kinase OS=Mus musculus GN=Ilk PE=1 SV=2	51.34	0	0	3	4	1	1	NF	2800000	380000	1400000	3.6842	621
sp|Q9QXX4|CMC2_MOUSE	Slc25a13	Calcium-binding mitochondrial carrier protein Aralar2 OS=Mus musculus GN=Slc25a13 PE=1 SV=1	74.42	16	18	14	15	10	11	26000000	38000000	8700000	32000000	3.67816	622
sp|Q8BH64|EHD2_MOUSE	Ehd2	EH domain-containing protein 2 OS=Mus musculus GN=Ehd2 PE=1 SV=1	61.14	4	4	7	7	2	2	3900000	8600000	1700000	6250000	3.67647	623
sp|P70279|SURF6_MOUSE	Surf6	Surfeit locus protein 6 OS=Mus musculus GN=Surf6 PE=1 SV=1	41.21	3	4	0	0	2	2	1900000	NF	260000	950000	3.65384	624
sp|Q9D880|TIM50_MOUSE	Timm50	Mitochondrial import inner membrane translocase subunit TIM50 OS=Mus musculus GN=Timm50 PE=1 SV=1	39.75	4	4	4	4	3	3	3200000	2800000	830000	3000000	3.61445	625
sp|P11531|DMD_MOUSE	Dmd	Dystrophin OS=Mus musculus GN=Dmd PE=1 SV=3	425.57	8	8	5	5	5	5	4300000	4100000	1200000	4200000	3.5	626
tr|Q3UIK0|Q3UIK0_MOUSE	Mybpc3	Myosin-binding protein C, cardiac-type OS=Mus musculus GN=Mybpc3 PE=1 SV=1	141.31	5	6	2	2	5	5	34000000	26000000	8600000	30000000	3.48837	627
sp|Q99LC3|NDUAA_MOUSE	Ndufa10	NADH dehydrogenase [ubiquinone] 1 alpha subcomplex subunit 10, mitochondrial OS=Mus musculus GN=Ndufa10 PE=1 SV=1	40.58	6	8	11	13	7	8	11000000	47000000	8500000	29000000	3.41176	628
sp|Q9JHU4|DYHC1_MOUSE	Dync1h1	Cytoplasmic dynein 1 heavy chain 1 OS=Mus musculus GN=Dync1h1 PE=1 SV=2	531.71	14	14	7	7	7	7	7100000	3100000	1500000	5100000	3.4	629
sp|Q925I1|ATAD3_MOUSE	Atad3	ATPase family AAA domain-containing protein 3 OS=Mus musculus GN=Atad3 PE=1 SV=1	66.7	3	3	0	0	2	2	1700000	NF	250000	850000	3.39999	630
sp|P68372|TBB4B_MOUSE	Tubb4b	Tubulin beta-4B chain OS=Mus musculus GN=Tubb4b PE=1 SV=1	49.8	1	2	1	1	1	1	10000000	8300000	2700000	9150000	3.38889	631
sp|O70468|MYPC3_MOUSE	Mybpc3	Myosin-binding protein C, cardiac-type OS=Mus musculus GN=Mybpc3 PE=1 SV=1	140.54	48	56	43	64	36	43	270000000	450000000	110000000	360000000	3.27273	632
tr|Q9CQ73|Q9CQ73_MOUSE	Pkp2	Plakophilin 2 OS=Mus musculus GN=Pkp2 PE=1 SV=1	88.05	9	11	5	5	4	5	8700000	7000000	2400000	7850000	3.27083	633
sp|P56392|CX7A1_MOUSE	Cox7a1	Cytochrome c oxidase subunit 7A1, mitochondrial OS=Mus musculus GN=Cox7a1 PE=1 SV=1	8.98	1	1	3	3	2	2	1600000	33000000	5300000	17300000	3.26415	634
sp|Q02566|MYH6_MOUSE	Myh6	Myosin-6 OS=Mus musculus GN=Myh6 PE=1 SV=2	223.43	58	105	49	125	49	78	950000000	1200000000	330000000	1075000000	3.25758	635
tr|A0A0S3CWK3|A0A0S3CWK3_MOUSE	Sorbs2	NArgBP2 OS=Mus musculus GN=Sorbs2 PE=2 SV=1	140.55	1	1	1	1	1	1	2000000	1100000	480000	1550000	3.22916	636
sp|O55143|AT2A2_MOUSE	Atp2a2	Sarcoplasmic/endoplasmic reticulum calcium ATPase 2 OS=Mus musculus GN=Atp2a2 PE=1 SV=2	114.78	44	76	43	71	41	64	1000000000	800000000	280000000	900000000	3.21429	637
sp|Q91Z83|MYH7_MOUSE	Myh7	Myosin-7 OS=Mus musculus GN=Myh7 PE=2 SV=1	222.74	112	247	94	306	95	216	2200000000	4200000000	1000000000	3200000000	3.2	638
sp|P67778|PHB_MOUSE	Phb	Prohibitin OS=Mus musculus GN=Phb PE=1 SV=1	29.8	4	4	4	4	3	3	2800000	3600000	1000000	3200000	3.2	639
sp|P09542|MYL3_MOUSE	Myl3	Myosin light chain 3 OS=Mus musculus GN=Myl3 PE=1 SV=4	22.41	18	24	15	25	16	21	110000000	170000000	44000000	140000000	3.18182	640
sp|P05064|ALDOA_MOUSE	Aldoa	Fructose-bisphosphate aldolase A OS=Mus musculus GN=Aldoa PE=1 SV=2	39.33	3	3	2	2	1	1	2600000	1600000	670000	2100000	3.13433	641
sp|Q9ERD7|TBB3_MOUSE	Tubb3	Tubulin beta-3 chain OS=Mus musculus GN=Tubb3 PE=1 SV=1	50.39	11	14	10	11	11	14	66000000	180000000	40000000	123000000	3.075	642
sp|A2AAJ9|OBSCN_MOUSE	Obscn	Obscurin OS=Mus musculus GN=Obscn PE=1 SV=2	965.77	12	13	10	12	7	7	5500000	6800000	2000000	6150000	3.075	643
tr|Q9CPN9|Q9CPN9_MOUSE	2210010C04Rik	Putative uncharacterized protein OS=Mus musculus GN=2210010C04Rik PE=1 SV=1	26.4	1	1	1	1	1	1	4500000	12000000	2700000	8250000	3.05555	644
sp|Q9DCX2|ATP5H_MOUSE	Atp5h	ATP synthase subunit d, mitochondrial OS=Mus musculus GN=Atp5h PE=1 SV=3	18.74	6	7	5	6	3	3	5200000	7600000	2100000	6400000	3.04762	645
sp|P63017|HSP7C_MOUSE	Hspa8	Heat shock cognate 71 kDa protein OS=Mus musculus GN=Hspa8 PE=1 SV=1	70.83	17	19	9	9	11	12	44000000	22000000	11000000	33000000	3	646
sp|O54724|PTRF_MOUSE	Ptrf	Polymerase I and transcript release factor OS=Mus musculus GN=Ptrf PE=1 SV=1	43.93	6	7	5	6	2	3	4200000	7200000	1900000	5700000	3	647
sp|Q8CC88|VWA8_MOUSE	Vwa8	von Willebrand factor A domain-containing protein 8 OS=Mus musculus GN=Vwa8 PE=1 SV=2	213.29	8	9	4	4	4	4	3800000	1900000	950000	2850000	3	648
sp|Q8R127|SCPDL_MOUSE	Sccpdh	Saccharopine dehydrogenase-like oxidoreductase OS=Mus musculus GN=Sccpdh PE=1 SV=1	47.1	2	2	0	0	1	1	720000	NF	120000	360000	2.99998	649
sp|P05132|KAPCA_MOUSE	Prkaca	cAMP-dependent protein kinase catalytic subunit alpha OS=Mus musculus GN=Prkaca PE=1 SV=3	40.54	0	0	3	3	2	2	NF	3200000	550000	1600000	2.90909	650
sp|P58252|EF2_MOUSE	Eef2	Elongation factor 2 OS=Mus musculus GN=Eef2 PE=1 SV=2	95.25	8	9	6	7	5	5	4700000	6200000	1900000	5450000	2.86842	651
sp|Q9CZ13|QCR1_MOUSE	Uqcrc1	Cytochrome b-c1 complex subunit 1, mitochondrial OS=Mus musculus GN=Uqcrc1 PE=1 SV=2	52.82	1	2	2	2	2	2	2000000	2300000	760000	2150000	2.82894	652
sp|Q9CR62|M2OM_MOUSE	Slc25a11	Mitochondrial 2-oxoglutarate/malate carrier protein OS=Mus musculus GN=Slc25a11 PE=1 SV=3	34.13	11	12	12	24	14	14	24000000	83000000	19000000	53500000	2.81579	653
sp|Q2TPA8|HSDL2_MOUSE	Hsdl2	Hydroxysteroid dehydrogenase-like protein 2 OS=Mus musculus GN=Hsdl2 PE=1 SV=1	54.17	10	10	8	10	8	9	9300000	11000000	3700000	10150000	2.74324	654
sp|Q99JY0|ECHB_MOUSE	Hadhb	Trifunctional enzyme subunit beta, mitochondrial OS=Mus musculus GN=Hadhb PE=1 SV=1	51.35	26	36	18	28	19	21	90000000	120000000	39000000	105000000	2.69231	655
sp|Q7TQ48|SRCA_MOUSE	Srl	Sarcalumenin OS=Mus musculus GN=Srl PE=1 SV=1	99.12	24	29	21	23	26	38	130000000	160000000	54000000	145000000	2.68519	656
sp|P20152|VIME_MOUSE	Vim	Vimentin OS=Mus musculus GN=Vim PE=1 SV=3	53.66	11	14	13	14	7	9	25000000	34000000	11000000	29500000	2.68182	657
sp|O35737|HNRH1_MOUSE	Hnrnph1	Heterogeneous nuclear ribonucleoprotein H OS=Mus musculus GN=Hnrnph1 PE=1 SV=3	49.17	4	4	2	2	2	2	3600000	2300000	1100000	2950000	2.68182	658
tr|Q99N15|Q99N15_MOUSE	Hsd17b10	17beta-hydroxysteroid dehydrogenase type 10/short chain L-3-hydroxyacyl-CoA dehydrogenase OS=Mus musculus GN=Hsd17b10 PE=1 SV=1	27.26	5	5	4	4	3	3	12000000	13000000	4700000	12500000	2.65957	659
sp|Q9DCT2|NDUS3_MOUSE	Ndufs3	NADH dehydrogenase [ubiquinone] iron-sulfur protein 3, mitochondrial OS=Mus musculus GN=Ndufs3 PE=1 SV=2	30.13	4	4	5	5	2	2	3400000	13000000	3100000	8200000	2.64516	660
sp|P68373|TBA1C_MOUSE	Tuba1c	Tubulin alpha-1C chain OS=Mus musculus GN=Tuba1c PE=1 SV=1	49.88	1	2	1	2	1	1	4200000	8900000	2500000	6550000	2.62	661
sp|Q9CQQ7|AT5F1_MOUSE	Atp5f1	ATP synthase F(0) complex subunit B1, mitochondrial OS=Mus musculus GN=Atp5f1 PE=1 SV=1	28.93	13	13	13	15	9	10	20000000	68000000	17000000	44000000	2.58824	662
sp|Q91WD5|NDUS2_MOUSE	Ndufs2	NADH dehydrogenase [ubiquinone] iron-sulfur protein 2, mitochondrial OS=Mus musculus GN=Ndufs2 PE=1 SV=1	52.59	2	2	5	6	3	3	1000000	9300000	2000000	5150000	2.575	663
sp|Q62234|MYOM1_MOUSE	Myom1	Myomesin-1 OS=Mus musculus GN=Myom1 PE=1 SV=2	185.35	31	40	27	28	24	29	57000000	61000000	23000000	59000000	2.56522	664
sp|Q924X2|CPT1B_MOUSE	Cpt1b	Carnitine O-palmitoyltransferase 1, muscle isoform OS=Mus musculus GN=Cpt1b PE=1 SV=1	88.16	12	18	14	16	12	15	73000000	74000000	29000000	73500000	2.53448	665
sp|P20029|GRP78_MOUSE	Hspa5	78 kDa glucose-regulated protein OS=Mus musculus GN=Hspa5 PE=1 SV=3	72.38	10	14	7	7	5	5	21000000	13000000	6800000	17000000	2.5	666
sp|Q8BGK2|ARHL1_MOUSE	Adprhl1	[Protein ADP-ribosylarginine] hydrolase-like protein 1 OS=Mus musculus GN=Adprhl1 PE=1 SV=1	39.86	2	2	2	2	2	2	2000000	4500000	1300000	3250000	2.5	667
sp|Q9CWF2|TBB2B_MOUSE	Tubb2b	Tubulin beta-2B chain OS=Mus musculus GN=Tubb2b PE=1 SV=1	49.92	10	13	6	10	9	14	26000000	37000000	13000000	31500000	2.42308	668
sp|P14602|HSPB1_MOUSE	Hspb1	Heat shock protein beta-1 OS=Mus musculus GN=Hspb1 PE=1 SV=3	23	7	7	5	5	5	7	16000000	14000000	6200000	15000000	2.41935	669
sp|Q9R0P5|DEST_MOUSE	Dstn	Destrin OS=Mus musculus GN=Dstn PE=1 SV=3	18.51	2	2	2	2	2	2	1600000	1400000	620000	1500000	2.41935	670
sp|P25444|RS2_MOUSE	Rps2	40S ribosomal protein S2 OS=Mus musculus GN=Rps2 PE=1 SV=3	31.21	2	2	0	0	2	2	1300000	NF	270000	650000	2.4074	671
sp|Q9ES46|PARVB_MOUSE	Parvb	Beta-parvin OS=Mus musculus GN=Parvb PE=1 SV=1	41.64	1	1	1	1	1	1	450000	77000	110000	263500	2.39544	672
sp|Q9Z0X1|AIFM1_MOUSE	Aifm1	Apoptosis-inducing factor 1, mitochondrial OS=Mus musculus GN=Aifm1 PE=1 SV=1	66.72	12	13	10	10	8	8	15000000	13000000	5900000	14000000	2.37288	673
sp|Q62425|NDUA4_MOUSE	Ndufa4	Cytochrome c oxidase subunit NDUFA4 OS=Mus musculus GN=Ndufa4 PE=1 SV=2	9.32	6	14	7	20	5	5	77000000	220000000	63000000	148500000	2.35714	674
sp|Q9JLV1|BAG3_MOUSE	Bag3	BAG family molecular chaperone regulator 3 OS=Mus musculus GN=Bag3 PE=1 SV=2	61.82	6	6	2	2	4	4	2700000	1900000	1000000	2300000	2.3	675
sp|Q0II04|NEBL_MOUSE	Nebl	Nebulette OS=Mus musculus GN=Nebl PE=1 SV=1	52.17	10	11	4	4	6	7	10000000	5100000	3300000	7550000	2.28788	676
sp|P10126|EF1A1_MOUSE	Eef1a1	Elongation factor 1-alpha 1 OS=Mus musculus GN=Eef1a1 PE=1 SV=3	50.08	11	18	10	13	7	9	63000000	76000000	31000000	69500000	2.24194	677
sp|Q8VCW8|ACSF2_MOUSE	Acsf2	Acyl-CoA synthetase family member 2, mitochondrial OS=Mus musculus GN=Acsf2 PE=1 SV=1	67.91	0	0	1	1	1	1	NF	670000	150000	335000	2.23333	678
sp|Q9CR68|UCRI_MOUSE	Uqcrfs1	Cytochrome b-c1 complex subunit Rieske, mitochondrial OS=Mus musculus GN=Uqcrfs1 PE=1 SV=1	29.35	13	17	8	9	6	10	34000000	32000000	15000000	33000000	2.2	679
sp|P08249|MDHM_MOUSE	Mdh2	Malate dehydrogenase, mitochondrial OS=Mus musculus GN=Mdh2 PE=1 SV=3	35.59	3	4	3	3	4	4	2800000	8200000	2500000	5500000	2.2	680
sp|Q9DCT8|CRIP2_MOUSE	Crip2	Cysteine-rich protein 2 OS=Mus musculus GN=Crip2 PE=1 SV=1	22.71	1	1	1	1	1	2	2400000	1600000	910000	2000000	2.1978	681
sp|Q8JZQ9|EIF3B_MOUSE	Eif3b	Eukaryotic translation initiation factor 3 subunit B OS=Mus musculus GN=Eif3b PE=1 SV=1	91.31	1	1	1	1	2	3	250000	180000	98000	215000	2.19387	682
sp|Q61171|PRDX2_MOUSE	Prdx2	Peroxiredoxin-2 OS=Mus musculus GN=Prdx2 PE=1 SV=3	21.77	5	5	1	1	2	2	5500000	640000	1400000	3070000	2.19286	683
sp|P16546|SPTN1_MOUSE	Sptan1	Spectrin alpha chain, non-erythrocytic 1 OS=Mus musculus GN=Sptan1 PE=1 SV=4	284.42	5	5	4	4	5	6	2200000	2600000	1100000	2400000	2.18182	684
sp|O88569|ROA2_MOUSE	Hnrnpa2b1	Heterogeneous nuclear ribonucleoproteins A2/B1 OS=Mus musculus GN=Hnrnpa2b1 PE=1 SV=2	37.38	2	2	2	2	1	1	1400000	3400000	1100000	2400000	2.18182	685
sp|Q9Z2I8|SUCB2_MOUSE	Suclg2	Succinate--CoA ligase [GDP-forming] subunit beta, mitochondrial OS=Mus musculus GN=Suclg2 PE=1 SV=3	46.81	5	5	6	6	3	3	2600000	3900000	1500000	3250000	2.16667	686
sp|P68369|TBA1A_MOUSE	Tuba1a	Tubulin alpha-1A chain OS=Mus musculus GN=Tuba1a PE=1 SV=1	50.1	12	13	14	21	11	15	63000000	110000000	40000000	86500000	2.1625	687
sp|Q8CIB5|FERM2_MOUSE	Fermt2	Fermitin family homolog 2 OS=Mus musculus GN=Fermt2 PE=1 SV=1	77.75	3	3	0	0	2	2	820000	NF	190000	410000	2.15789	688
sp|P48962|ADT1_MOUSE	Slc25a4	ADP/ATP translocase 1 OS=Mus musculus GN=Slc25a4 PE=1 SV=4	32.88	20	46	19	55	16	29	970000000	2300000000	770000000	1635000000	2.12338	689
sp|P42125|ECI1_MOUSE	Eci1	Enoyl-CoA delta isomerase 1, mitochondrial OS=Mus musculus GN=Eci1 PE=1 SV=2	32.23	5	5	5	5	4	5	19000000	23000000	9900000	21000000	2.12121	690
sp|Q8BFR5|EFTU_MOUSE	Tufm	Elongation factor Tu, mitochondrial OS=Mus musculus GN=Tufm PE=1 SV=1	49.48	17	20	12	15	15	18	72000000	42000000	27000000	57000000	2.11111	691
sp|Q8CI51|PDLI5_MOUSE	Pdlim5	PDZ and LIM domain protein 5 OS=Mus musculus GN=Pdlim5 PE=1 SV=4	63.26	4	4	3	3	3	3	19000000	12000000	7400000	15500000	2.09459	692
sp|P63038|CH60_MOUSE	Hspd1	60 kDa heat shock protein, mitochondrial OS=Mus musculus GN=Hspd1 PE=1 SV=1	60.92	21	22	21	26	18	19	23000000	64000000	21000000	43500000	2.07143	693
sp|P53986|MOT1_MOUSE	Slc16a1	Monocarboxylate transporter 1 OS=Mus musculus GN=Slc16a1 PE=1 SV=1	53.23	0	0	1	1	1	1	NF	2100000	510000	1050000	2.05882	694
sp|P62631|EF1A2_MOUSE	Eef1a2	Elongation factor 1-alpha 2 OS=Mus musculus GN=Eef1a2 PE=1 SV=1	50.42	6	7	8	9	9	13	10000000	35000000	11000000	22500000	2.04545	695
sp|O88492|PLIN4_MOUSE	Plin4	Perilipin-4 OS=Mus musculus GN=Plin4 PE=1 SV=2	139.33	29	54	22	36	23	38	190000000	120000000	76000000	155000000	2.03947	696
sp|Q9D023|MPC2_MOUSE	Mpc2	Mitochondrial pyruvate carrier 2 OS=Mus musculus GN=Mpc2 PE=1 SV=1	14.28	3	3	5	5	4	5	7800000	17000000	6100000	12400000	2.03279	697
sp|Q6PHZ2|KCC2D_MOUSE	Camk2d	Calcium/calmodulin-dependent protein kinase type II subunit delta OS=Mus musculus GN=Camk2d PE=1 SV=1	56.33	3	3	2	2	2	2	3400000	4700000	2000000	4050000	2.025	698
sp|P50544|ACADV_MOUSE	Acadvl	Very long-chain specific acyl-CoA dehydrogenase, mitochondrial OS=Mus musculus GN=Acadvl PE=1 SV=3	70.83	24	28	20	21	16	16	63000000	62000000	31000000	62500000	2.01613	699
sp|Q9QXS1|PLEC_MOUSE	Plec	Plectin OS=Mus musculus GN=Plec PE=1 SV=3	533.86	12	12	4	5	6	6	4500000	2200000	1700000	3350000	1.97059	700
sp|Q9ERS2|NDUAD_MOUSE	Ndufa13	NADH dehydrogenase [ubiquinone] 1 alpha subcomplex subunit 13 OS=Mus musculus GN=Ndufa13 PE=1 SV=3	16.85	2	2	5	5	3	3	2500000	14000000	4300000	8250000	1.9186	701
sp|P14142|GTR4_MOUSE	Slc2a4	Solute carrier family 2, facilitated glucose transporter member 4 OS=Mus musculus GN=Slc2a4 PE=1 SV=3	54.72	3	3	3	3	2	2	2500000	4000000	1700000	3250000	1.91176	702
sp|P68368|TBA4A_MOUSE	Tuba4a	Tubulin alpha-4A chain OS=Mus musculus GN=Tuba4a PE=1 SV=1	49.89	3	3	3	3	3	4	15000000	27000000	11000000	21000000	1.90909	703
tr|B7ZCI2|B7ZCI2_MOUSE	Nebl	Nebulette OS=Mus musculus GN=Nebl PE=1 SV=1	115.94	14	14	5	5	7	7	14000000	7300000	5600000	10650000	1.90179	704
sp|Q6P8J7|KCRS_MOUSE	Ckmt2	Creatine kinase S-type, mitochondrial OS=Mus musculus GN=Ckmt2 PE=1 SV=1	47.44	8	9	7	9	7	11	14000000	16000000	7900000	15000000	1.89873	705
sp|P97447|FHL1_MOUSE	Fhl1	Four and a half LIM domains protein 1 OS=Mus musculus GN=Fhl1 PE=1 SV=3	31.87	1	1	1	1	1	1	470000	740000	320000	605000	1.89062	706
sp|Q9WTP7|KAD3_MOUSE	Ak3	GTP:AMP phosphotransferase AK3, mitochondrial OS=Mus musculus GN=Ak3 PE=1 SV=3	25.41	0	0	1	1	1	1	NF	170000	45000	85000	1.88887	707
sp|Q91VD9|NDUS1_MOUSE	Ndufs1	NADH-ubiquinone oxidoreductase 75 kDa subunit, mitochondrial OS=Mus musculus GN=Ndufs1 PE=1 SV=2	79.73	9	9	13	15	10	13	8600000	29000000	10000000	18800000	1.88	708
sp|Q9DB20|ATPO_MOUSE	Atp5o	ATP synthase subunit O, mitochondrial OS=Mus musculus GN=Atp5o PE=1 SV=1	23.35	10	10	10	12	9	9	34000000	90000000	33000000	62000000	1.87879	709
sp|P17751|TPIS_MOUSE	Tpi1	Triosephosphate isomerase OS=Mus musculus GN=Tpi1 PE=1 SV=4	32.17	2	2	0	0	3	4	3300000	NF	880000	1650000	1.875	710
sp|P47857|PFKAM_MOUSE	Pfkm	ATP-dependent 6-phosphofructokinase, muscle type OS=Mus musculus GN=Pfkm PE=1 SV=3	85.21	19	19	5	5	11	11	34000000	18000000	14000000	26000000	1.85714	711
sp|A2ASS6|TITIN_MOUSE	Ttn	Titin OS=Mus musculus GN=Ttn PE=1 SV=1	3904.05	481	522	388	418	406	444	640000000	730000000	370000000	685000000	1.85135	712
sp|Q9D6F9|TBB4A_MOUSE	Tubb4a	Tubulin beta-4A chain OS=Mus musculus GN=Tubb4a PE=1 SV=3	49.55	4	4	4	6	3	3	18000000	30000000	13000000	24000000	1.84615	713
sp|Q60936|COQ8A_MOUSE	Coq8a	Atypical kinase COQ8A, mitochondrial OS=Mus musculus GN=Coq8a PE=1 SV=2	71.7	8	8	4	4	4	4	8800000	6700000	4200000	7750000	1.84524	714
sp|P56135|ATPK_MOUSE	Atp5j2	ATP synthase subunit f, mitochondrial OS=Mus musculus GN=Atp5j2 PE=1 SV=3	10.34	4	4	4	4	4	6	19000000	40000000	16000000	29500000	1.84375	715
tr|Q91VA7|Q91VA7_MOUSE	Idh3b	Isocitrate dehydrogenase [NAD] subunit, mitochondrial OS=Mus musculus GN=Idh3b PE=1 SV=1	42.17	9	9	10	11	11	12	14000000	32000000	13000000	23000000	1.76923	716
sp|P62082|RS7_MOUSE	Rps7	40S ribosomal protein S7 OS=Mus musculus GN=Rps7 PE=2 SV=1	22.11	1	1	2	3	2	2	640000	720000	390000	680000	1.74359	717
sp|Q9Z2I9|SUCB1_MOUSE	Sucla2	Succinate--CoA ligase [ADP-forming] subunit beta, mitochondrial OS=Mus musculus GN=Sucla2 PE=1 SV=2	50.08	14	20	18	21	17	29	28000000	110000000	40000000	69000000	1.725	718
sp|P41216|ACSL1_MOUSE	Acsl1	Long-chain-fatty-acid--CoA ligase 1 OS=Mus musculus GN=Acsl1 PE=1 SV=2	77.9	9	9	16	16	11	11	10000000	41000000	15000000	25500000	1.7	719
sp|P02088|HBB1_MOUSE	Hbb-b1	Hemoglobin subunit beta-1 OS=Mus musculus GN=Hbb-b1 PE=1 SV=2	15.83	8	8	8	9	8	9	39000000	66000000	31000000	52500000	1.69355	720
sp|Q7TMF3|NDUAC_MOUSE	Ndufa12	NADH dehydrogenase [ubiquinone] 1 alpha subcomplex subunit 12 OS=Mus musculus GN=Ndufa12 PE=1 SV=2	17.08	1	1	3	4	1	2	480000	4900000	1600000	2690000	1.68125	721
sp|P46660|AINX_MOUSE	Ina	Alpha-internexin OS=Mus musculus GN=Ina PE=1 SV=3	55.35	1	1	1	1	1	1	7500000	7900000	4600000	7700000	1.67391	722
sp|P31001|DESM_MOUSE	Des	Desmin OS=Mus musculus GN=Des PE=1 SV=3	53.47	28	33	21	26	26	30	130000000	150000000	84000000	140000000	1.66667	723
sp|Q61147|CERU_MOUSE	Cp	Ceruloplasmin OS=Mus musculus GN=Cp PE=1 SV=2	121.07	2	2	2	15	2	13	3900000	13000000	5100000	8450000	1.65686	724
sp|Q99020|ROAA_MOUSE	Hnrnpab	Heterogeneous nuclear ribonucleoprotein A/B OS=Mus musculus GN=Hnrnpab PE=1 SV=1	30.81	1	1	0	0	1	1	310000	NF	94000	155000	1.64893	725
tr|Q3UU58|Q3UU58_MOUSE	Nebl	Putative uncharacterized protein OS=Mus musculus GN=Nebl PE=2 SV=1	18.35	1	1	1	1	1	1	990000	1100000	640000	1045000	1.63281	726
sp|Q8VEM8|MPCP_MOUSE	Slc25a3	Phosphate carrier protein, mitochondrial OS=Mus musculus GN=Slc25a3 PE=1 SV=1	39.61	11	19	14	20	11	14	65000000	140000000	63000000	102500000	1.62698	727
sp|Q3UTJ2|SRBS2_MOUSE	Sorbs2	Sorbin and SH3 domain-containing protein 2 OS=Mus musculus GN=Sorbs2 PE=1 SV=2	132.27	5	5	0	0	2	2	4200000	NF	1300000	2100000	1.61538	728
sp|P84084|ARF5_MOUSE	Arf5	ADP-ribosylation factor 5 OS=Mus musculus GN=Arf5 PE=1 SV=2	20.52	2	2	2	2	2	2	1400000	2400000	1200000	1900000	1.58333	729
tr|A0A0N4SUN5|A0A0N4SUN5_MOUSE	Nrip2	Nuclear receptor-interacting protein 2 (Fragment) OS=Mus musculus GN=Nrip2 PE=4 SV=1	20.98	1	1	1	1	1	2	860000	6700000	2400000	3780000	1.575	730
sp|Q91VR2|ATPG_MOUSE	Atp5c1	ATP synthase subunit gamma, mitochondrial OS=Mus musculus GN=Atp5c1 PE=1 SV=1	32.87	10	15	7	32	8	20	100000000	140000000	77000000	120000000	1.55844	731
sp|P02769|ALBU_BOVIN_contaminant	ALB	Serum albumin OS=Bos taurus GN=ALB PE=1 SV=4	69.25	44	1360	39	1340	44	1154	380000000000	520000000000	290000000000	450000000000	1.55172	732
sp|Q9CQR4|ACO13_MOUSE	Acot13	Acyl-coenzyme A thioesterase 13 OS=Mus musculus GN=Acot13 PE=1 SV=1	15.17	3	3	1	1	1	2	1500000	1200000	880000	1350000	1.53409	733
sp|Q9JKS4|LDB3_MOUSE	Ldb3	LIM domain-binding protein 3 OS=Mus musculus GN=Ldb3 PE=1 SV=1	76.38	13	16	9	9	8	9	30000000	18000000	16000000	24000000	1.5	734
sp|P17156|HSP72_MOUSE	Hspa2	Heat shock-related 70 kDa protein 2 OS=Mus musculus GN=Hspa2 PE=1 SV=2	69.6	3	6	3	3	4	4	17000000	3100000	6700000	10050000	1.5	735
sp|Q9D6J6|NDUV2_MOUSE	Ndufv2	NADH dehydrogenase [ubiquinone] flavoprotein 2, mitochondrial OS=Mus musculus GN=Ndufv2 PE=1 SV=2	27.27	0	0	1	1	1	1	NF	1000000	340000	500000	1.47059	736
sp|Q5M8N4|D39U1_MOUSE	Sdr39u1	Epimerase family protein SDR39U1 OS=Mus musculus GN=Sdr39u1 PE=1 SV=1	32.97	2	2	1	1	1	1	280000	160000	150000	220000	1.46666	737
tr|D3YWM4|D3YWM4_MOUSE	Pcca	Propionyl-CoA carboxylase alpha chain, mitochondrial (Fragment) OS=Mus musculus GN=Pcca PE=1 SV=8	14.59	1	1	2	2	1	1	330000	9500000	3400000	4915000	1.44559	738
sp|Q9JJW5|MYOZ2_MOUSE	Myoz2	Myozenin-2 OS=Mus musculus GN=Myoz2 PE=1 SV=1	29.74	7	8	10	12	9	10	22000000	23000000	16000000	22500000	1.40625	739
sp|P63030|MPC1_MOUSE	Mpc1	Mitochondrial pyruvate carrier 1 OS=Mus musculus GN=Mpc1 PE=1 SV=1	12.45	3	3	0	0	1	1	550000	NF	200000	275000	1.375	740
sp|Q8BMF4|ODP2_MOUSE	Dlat	Dihydrolipoyllysine-residue acetyltransferase component of pyruvate dehydrogenase complex, mitochondrial OS=Mus musculus GN=Dlat PE=1 SV=2	67.9	8	8	6	6	9	9	19000000	27000000	17000000	23000000	1.35294	741
sp|P62855|RS26_MOUSE	Rps26	40S ribosomal protein S26 OS=Mus musculus GN=Rps26 PE=1 SV=3	13.01	1	1	1	1	1	1	1300000	1200000	930000	1250000	1.34409	742
sp|Q9DCM2|GSTK1_MOUSE	Gstk1	Glutathione S-transferase kappa 1 OS=Mus musculus GN=Gstk1 PE=1 SV=3	25.69	1	1	0	0	1	1	590000	NF	220000	295000	1.34091	743
sp|P23927|CRYAB_MOUSE	Cryab	Alpha-crystallin B chain OS=Mus musculus GN=Cryab PE=1 SV=2	20.06	8	9	8	8	7	8	44000000	61000000	40000000	52500000	1.3125	744
sp|Q8K0E8|FIBB_MOUSE	Fgb	Fibrinogen beta chain OS=Mus musculus GN=Fgb PE=1 SV=1	54.72	3	3	1	1	1	2	1100000	470000	610000	785000	1.28688	745
sp|Q9WUR2|ECI2_MOUSE	Eci2	Enoyl-CoA delta isomerase 2, mitochondrial OS=Mus musculus GN=Eci2 PE=1 SV=2	43.24	1	1	2	2	1	1	480000	2800000	1300000	1640000	1.26154	746
sp|P16858|G3P_MOUSE	Gapdh	Glyceraldehyde-3-phosphate dehydrogenase OS=Mus musculus GN=Gapdh PE=1 SV=2	35.79	16	29	13	15	19	28	410000000	140000000	220000000	275000000	1.25	747
sp|Q91YT0|NDUV1_MOUSE	Ndufv1	NADH dehydrogenase [ubiquinone] flavoprotein 1, mitochondrial OS=Mus musculus GN=Ndufv1 PE=1 SV=1	50.8	2	2	3	3	4	4	1000000	3500000	1800000	2250000	1.25	748
sp|P02089|HBB2_MOUSE	Hbb-b2	Hemoglobin subunit beta-2 OS=Mus musculus GN=Hbb-b2 PE=1 SV=2	15.87	3	3	5	5	5	5	5300000	17000000	9000000	11150000	1.23889	749
sp|Q9D0K2|SCOT1_MOUSE	Oxct1	Succinyl-CoA:3-ketoacid coenzyme A transferase 1, mitochondrial OS=Mus musculus GN=Oxct1 PE=1 SV=1	55.95	3	3	2	2	2	2	640000	650000	530000	645000	1.21698	750
sp|P38647|GRP75_MOUSE	Hspa9	Stress-70 protein, mitochondrial OS=Mus musculus GN=Hspa9 PE=1 SV=3	73.42	13	15	13	13	12	13	15000000	28000000	18000000	21500000	1.19444	751
sp|Q9CPP6|NDUA5_MOUSE	Ndufa5	NADH dehydrogenase [ubiquinone] 1 alpha subcomplex subunit 5 OS=Mus musculus GN=Ndufa5 PE=1 SV=3	13.35	0	0	2	2	3	3	NF	1900000	800000	950000	1.1875	752
sp|P03930|ATP8_MOUSE	Mtatp8	ATP synthase protein 8 OS=Mus musculus GN=Mtatp8 PE=1 SV=1	7.76	1	4	1	2	1	2	6300000	5600000	5100000	5950000	1.16667	753
sp|P04247|MYG_MOUSE	Mb	Myoglobin OS=Mus musculus GN=Mb PE=1 SV=3	17.06	4	5	6	6	6	12	17000000	15000000	14000000	16000000	1.14286	754
sp|Q9Z0K8|VNN1_MOUSE	Vnn1	Pantetheinase OS=Mus musculus GN=Vnn1 PE=1 SV=3	57.05	2	2	0	0	1	1	3200000	NF	1400000	1600000	1.14286	755
sp|Q03265|ATPA_MOUSE	Atp5a1	ATP synthase subunit alpha, mitochondrial OS=Mus musculus GN=Atp5a1 PE=1 SV=1	59.72	33	55	32	56	32	68	1000000000	1700000000	1200000000	1350000000	1.125	756
sp|Q9JI91|ACTN2_MOUSE	Actn2	Alpha-actinin-2 OS=Mus musculus GN=Actn2 PE=1 SV=2	103.77	24	26	24	31	30	39	38000000	160000000	88000000	99000000	1.125	757
sp|P35486|ODPA_MOUSE	Pdha1	Pyruvate dehydrogenase E1 component subunit alpha, somatic form, mitochondrial OS=Mus musculus GN=Pdha1 PE=1 SV=1	43.2	3	3	3	3	3	3	1300000	2300000	1600000	1800000	1.125	758
sp|O70433|FHL2_MOUSE	Fhl2	Four and a half LIM domains protein 2 OS=Mus musculus GN=Fhl2 PE=1 SV=1	32.05	0	0	1	1	1	1	NF	1500000	670000	750000	1.1194	759
sp|P56480|ATPB_MOUSE	Atp5b	ATP synthase subunit beta, mitochondrial OS=Mus musculus GN=Atp5b PE=1 SV=2	56.27	38	53	35	50	36	57	340000000	880000000	560000000	610000000	1.08929	760
sp|Q9WUM5|SUCA_MOUSE	Suclg1	Succinate--CoA ligase [ADP/GDP-forming] subunit alpha, mitochondrial OS=Mus musculus GN=Suclg1 PE=1 SV=4	36.13	7	8	8	9	8	9	12000000	27000000	18000000	19500000	1.08333	761
sp|Q8R404|MIC13_MOUSE	Mic13	MICOS complex subunit MIC13 OS=Mus musculus GN=Mic13 PE=1 SV=1	13.36	3	3	1	1	2	3	1700000	1100000	1300000	1400000	1.07692	762
sp|P61027|RAB10_MOUSE	Rab10	Ras-related protein Rab-10 OS=Mus musculus GN=Rab10 PE=1 SV=1	22.53	1	1	1	1	1	2	440000	420000	400000	430000	1.075	763
sp|Q63918|SDPR_MOUSE	Sdpr	Serum deprivation-response protein OS=Mus musculus GN=Sdpr PE=1 SV=3	46.74	2	2	0	0	1	2	760000	NF	360000	380000	1.05556	764
sp|Q1XH17|TRI72_MOUSE	Trim72	Tripartite motif-containing protein 72 OS=Mus musculus GN=Trim72 PE=1 SV=1	52.78	10	10	7	7	9	10	9100000	16000000	12000000	12550000	1.04583	765
tr|E9Q740|E9Q740_MOUSE	Srp72	Signal recognition particle subunit SRP72 OS=Mus musculus GN=Srp72 PE=1 SV=1	67.89	1	2	0	0	1	2	250000	NF	120000	125000	1.04167	766
sp|P57780|ACTN4_MOUSE	Actn4	Alpha-actinin-4 OS=Mus musculus GN=Actn4 PE=1 SV=1	104.91	7	7	6	10	7	10	13000000	14000000	13000000	13500000	1.03846	767
sp|Q925E7|2ABD_MOUSE	Ppp2r2d	Serine/threonine-protein phosphatase 2A 55 kDa regulatory subunit B delta isoform OS=Mus musculus GN=Ppp2r2d PE=1 SV=1	51.92	1	1	0	0	1	1	110000	NF	53000	55000	1.03774	768
sp|Q7TPR4|ACTN1_MOUSE	Actn1	Alpha-actinin-1 OS=Mus musculus GN=Actn1 PE=1 SV=1	103	2	2	3	3	3	3	5000000	12000000	8200000	8500000	1.03659	769
sp|Q91VT4|CBR4_MOUSE	Cbr4	Carbonyl reductase family member 4 OS=Mus musculus GN=Cbr4 PE=1 SV=2	25.4	3	4	0	0	3	6	1600000	NF	820000	800000	0.97561	770
sp|Q9CZU6|CISY_MOUSE	Cs	Citrate synthase, mitochondrial OS=Mus musculus GN=Cs PE=1 SV=1	51.7	3	3	1	1	3	3	3000000	2000000	2600000	2500000	0.961538	771
sp|Q9D172|ES1_MOUSE	D10Jhu81e	ES1 protein homolog, mitochondrial OS=Mus musculus GN=D10Jhu81e PE=1 SV=1	28.07	3	3	2	2	4	6	2700000	4800000	4000000	3750000	0.9375	772
sp|Q5FW52|MLIP_MOUSE	Mlip	Muscular LMNA-interacting protein OS=Mus musculus GN=Mlip PE=1 SV=1	29.45	1	1	0	0	1	1	350000	NF	190000	175000	0.921053	773
sp|Q9WUB3|PYGM_MOUSE	Pygm	Glycogen phosphorylase, muscle form OS=Mus musculus GN=Pygm PE=1 SV=3	97.22	19	20	15	15	23	23	35000000	31000000	36000000	33000000	0.916667	774
sp|Q8BWT1|THIM_MOUSE	Acaa2	3-ketoacyl-CoA thiolase, mitochondrial OS=Mus musculus GN=Acaa2 PE=1 SV=3	41.8	21	27	21	24	20	31	110000000	220000000	180000000	165000000	0.916667	775
sp|O54774|AP3D1_MOUSE	Ap3d1	AP-3 complex subunit delta-1 OS=Mus musculus GN=Ap3d1 PE=1 SV=1	135	1	1	0	0	1	1	100000	NF	55000	50000	0.909093	776
sp|P99029|PRDX5_MOUSE	Prdx5	Peroxiredoxin-5, mitochondrial OS=Mus musculus GN=Prdx5 PE=1 SV=2	21.88	5	6	3	3	4	5	5100000	2100000	4100000	3600000	0.878049	777
sp|Q52KG5|KI26A_MOUSE	Kif26a	Kinesin-like protein KIF26A OS=Mus musculus GN=Kif26a PE=1 SV=2	196.19	0	0	1	1	1	1	NF	1900000	1100000	950000	0.863636	778
sp|Q60597|ODO1_MOUSE	Ogdh	2-oxoglutarate dehydrogenase, mitochondrial OS=Mus musculus GN=Ogdh PE=1 SV=3	116.37	8	8	6	7	9	9	4900000	3700000	5000000	4300000	0.86	779
sp|P35700|PRDX1_MOUSE	Prdx1	Peroxiredoxin-1 OS=Mus musculus GN=Prdx1 PE=1 SV=1	22.16	1	1	1	1	3	3	880000	1500000	1400000	1190000	0.85	780
sp|Q8CI94|PYGB_MOUSE	Pygb	Glycogen phosphorylase, brain form OS=Mus musculus GN=Pygb PE=1 SV=3	96.67	16	16	15	17	17	22	25000000	57000000	49000000	41000000	0.836735	781
sp|Q8BVY0|RL1D1_MOUSE	Rsl1d1	Ribosomal L1 domain-containing protein 1 OS=Mus musculus GN=Rsl1d1 PE=1 SV=1	50.39	3	3	1	1	4	4	1100000	520000	970000	810000	0.835052	782
sp|Q9R112|SQOR_MOUSE	Sqor	Sulfide:quinone oxidoreductase, mitochondrial OS=Mus musculus GN=Sqor PE=1 SV=3	50.25	3	3	1	1	2	2	900000	180000	650000	540000	0.830769	783
sp|Q99NB1|ACS2L_MOUSE	Acss1	Acetyl-coenzyme A synthetase 2-like, mitochondrial OS=Mus musculus GN=Acss1 PE=1 SV=1	74.58	5	6	4	4	6	6	3500000	2700000	3800000	3100000	0.81579	784
sp|P01942|HBA_MOUSE	Hba	Hemoglobin subunit alpha OS=Mus musculus GN=Hba PE=1 SV=2	15.08	4	7	5	7	5	5	13000000	56000000	43000000	34500000	0.802326	785
sp|Q9Z1J3|NFS1_MOUSE	Nfs1	Cysteine desulfurase, mitochondrial OS=Mus musculus GN=Nfs1 PE=1 SV=3	50.54	1	1	0	0	1	1	220000	NF	140000	110000	0.785716	786
sp|P60710|ACTB_MOUSE	Actb	Actin, cytoplasmic 1 OS=Mus musculus GN=Actb PE=1 SV=1	41.71	12	43	13	38	17	61	110000000	200000000	200000000	155000000	0.775	787
sp|P14152|MDHC_MOUSE	Mdh1	Malate dehydrogenase, cytoplasmic OS=Mus musculus GN=Mdh1 PE=1 SV=3	36.49	2	2	0	0	2	2	4000000	NF	2600000	2000000	0.769231	788
sp|Q60605|MYL6_MOUSE	Myl6	Myosin light polypeptide 6 OS=Mus musculus GN=Myl6 PE=1 SV=3	16.92	1	1	0	0	1	1	210000	NF	140000	105000	0.750002	789
sp|Q99LC5|ETFA_MOUSE	Etfa	Electron transfer flavoprotein subunit alpha, mitochondrial OS=Mus musculus GN=Etfa PE=1 SV=2	34.99	5	5	9	10	8	8	12000000	28000000	27000000	20000000	0.740741	790
sp|Q9CPQ3|TOM22_MOUSE	Tomm22	Mitochondrial import receptor subunit TOM22 homolog OS=Mus musculus GN=Tomm22 PE=1 SV=3	15.53	2	2	1	1	2	2	1400000	1100000	1700000	1250000	0.735294	791
sp|P05202|AATM_MOUSE	Got2	Aspartate aminotransferase, mitochondrial OS=Mus musculus GN=Got2 PE=1 SV=1	47.38	2	2	0	0	2	2	3800000	NF	2600000	1900000	0.730769	792
tr|E9Q3H6|E9Q3H6_MOUSE	Coq10a	Coenzyme Q10A OS=Mus musculus GN=Coq10a PE=1 SV=1	28.91	1	1	1	1	2	2	760000	840000	1100000	800000	0.727273	793
sp|P62900|RL31_MOUSE	Rpl31	60S ribosomal protein L31 OS=Mus musculus GN=Rpl31 PE=1 SV=1	14.45	1	1	1	1	2	2	1300000	1300000	1800000	1300000	0.722222	794
sp|P47934|CACP_MOUSE	Crat	Carnitine O-acetyltransferase OS=Mus musculus GN=Crat PE=1 SV=3	70.79	0	0	2	2	3	3	NF	1800000	1300000	900000	0.692308	795
sp|P70404|IDHG1_MOUSE	Idh3g	Isocitrate dehydrogenase [NAD] subunit gamma 1, mitochondrial OS=Mus musculus GN=Idh3g PE=1 SV=1	42.76	0	0	3	5	6	7	NF	5600000	4100000	2800000	0.682927	796
sp|P45591|COF2_MOUSE	Cfl2	Cofilin-2 OS=Mus musculus GN=Cfl2 PE=1 SV=1	18.7	1	1	0	0	1	1	860000	NF	660000	430000	0.651516	797
tr|Q3UHH3|Q3UHH3_MOUSE	Hspg2	Putative uncharacterized protein OS=Mus musculus GN=Hspg2 PE=2 SV=1	287.33	1	1	0	0	1	1	460000	NF	360000	230000	0.63889	798
sp|Q8BH95|ECHM_MOUSE	Echs1	Enoyl-CoA hydratase, mitochondrial OS=Mus musculus GN=Echs1 PE=1 SV=1	31.45	1	1	1	2	2	2	370000	1700000	1700000	1035000	0.608824	799
sp|P26645|MARCS_MOUSE	Marcks	Myristoylated alanine-rich C-kinase substrate OS=Mus musculus GN=Marcks PE=1 SV=2	29.64	2	2	0	0	1	1	340000	NF	280000	170000	0.607144	800
sp|P45952|ACADM_MOUSE	Acadm	Medium-chain specific acyl-CoA dehydrogenase, mitochondrial OS=Mus musculus GN=Acadm PE=1 SV=1	46.45	11	11	8	8	13	15	14000000	16000000	25000000	15000000	0.6	801
sp|Q99KI0|ACON_MOUSE	Aco2	Aconitate hydratase, mitochondrial OS=Mus musculus GN=Aco2 PE=1 SV=1	85.41	12	12	14	14	18	21	13000000	23000000	30000000	18000000	0.6	802
sp|Q9R0Y5|KAD1_MOUSE	Ak1	Adenylate kinase isoenzyme 1 OS=Mus musculus GN=Ak1 PE=1 SV=1	21.53	10	13	10	16	7	9	18000000	31000000	41000000	24500000	0.597561	803
sp|Q61879|MYH10_MOUSE	Myh10	Myosin-10 OS=Mus musculus GN=Myh10 PE=1 SV=2	228.85	1	1	0	0	1	1	500000	NF	420000	250000	0.595239	804
sp|P59017|B2L13_MOUSE	Bcl2l13	Bcl-2-like protein 13 OS=Mus musculus GN=Bcl2l13 PE=1 SV=2	46.69	2	2	0	0	2	2	340000	NF	290000	170000	0.586208	805
sp|P32261|ANT3_MOUSE	Serpinc1	Antithrombin-III OS=Mus musculus GN=Serpinc1 PE=1 SV=1	51.97	2	2	1	1	4	5	6000000	2300000	7300000	4150000	0.568493	806
sp|Q05D44|IF2P_MOUSE	Eif5b	Eukaryotic translation initiation factor 5B OS=Mus musculus GN=Eif5b PE=1 SV=2	137.53	2	2	4	4	11	12	2100000	2500000	4100000	2300000	0.560976	807
sp|P08122|CO4A2_MOUSE	Col4a2	Collagen alpha-2(IV) chain OS=Mus musculus GN=Col4a2 PE=1 SV=4	167.22	0	0	1	1	1	1	NF	980000	880000	490000	0.556819	808
sp|P48193|41_MOUSE	Epb41	Protein 4.1 OS=Mus musculus GN=Epb41 PE=1 SV=2	95.85	1	1	0	0	2	2	1100000	NF	1000000	550000	0.55	809
sp|Q9JK42|PDK2_MOUSE	Pdk2	[Pyruvate dehydrogenase (acetyl-transferring)] kinase isozyme 2, mitochondrial OS=Mus musculus GN=Pdk2 PE=1 SV=2	46.01	0	0	2	2	3	3	NF	2400000	2200000	1200000	0.545455	810
sp|Q07417|ACADS_MOUSE	Acads	Short-chain specific acyl-CoA dehydrogenase, mitochondrial OS=Mus musculus GN=Acads PE=1 SV=2	44.86	2	2	0	0	2	2	800000	NF	750000	400000	0.533334	811
sp|Q04857|CO6A1_MOUSE	Col6a1	Collagen alpha-1(VI) chain OS=Mus musculus GN=Col6a1 PE=1 SV=1	108.42	3	3	0	0	4	5	1700000	NF	1600000	850000	0.53125	812
sp|Q9D2G2|ODO2_MOUSE	Dlst	Dihydrolipoyllysine-residue succinyltransferase component of 2-oxoglutarate dehydrogenase complex, mitochondrial OS=Mus musculus GN=Dlst PE=1 SV=1	48.96	5	6	2	3	6	7	3900000	2000000	5600000	2950000	0.526786	813
sp|Q9DCW4|ETFB_MOUSE	Etfb	Electron transfer flavoprotein subunit beta OS=Mus musculus GN=Etfb PE=1 SV=3	27.61	3	3	2	2	5	5	3500000	3000000	6800000	3250000	0.477941	814
sp|P26040|EZRI_MOUSE	Ezr	Ezrin OS=Mus musculus GN=Ezr PE=1 SV=3	69.36	2	2	1	1	2	2	840000	930000	1900000	885000	0.46579	815
sp|Q9D051|ODPB_MOUSE	Pdhb	Pyruvate dehydrogenase E1 component subunit beta, mitochondrial OS=Mus musculus GN=Pdhb PE=1 SV=1	38.91	3	3	4	4	7	7	890000	4700000	6100000	2795000	0.458197	816
sp|P51174|ACADL_MOUSE	Acadl	Long-chain specific acyl-CoA dehydrogenase, mitochondrial OS=Mus musculus GN=Acadl PE=1 SV=2	47.88	0	0	2	2	2	2	NF	2100000	2400000	1050000	0.4375	817
sp|P16125|LDHB_MOUSE	Ldhb	L-lactate dehydrogenase B chain OS=Mus musculus GN=Ldhb PE=1 SV=2	36.55	4	4	2	2	6	6	2100000	1100000	3800000	1600000	0.421053	818
tr|Q61287|Q61287_MOUSE	Hbat1	Alpha-globin OS=Mus musculus GN=Hbat1 PE=2 SV=1	15.12	1	1	1	1	1	1	11000000	16000000	33000000	13500000	0.409091	819
sp|Q922R8|PDIA6_MOUSE	Pdia6	Protein disulfide-isomerase A6 OS=Mus musculus GN=Pdia6 PE=1 SV=3	48.07	1	1	1	1	1	1	170000	400000	710000	285000	0.401409	820
sp|P62737|ACTA_MOUSE	Acta2	Actin, aortic smooth muscle OS=Mus musculus GN=Acta2 PE=1 SV=1	41.98	8	8	7	8	10	16	34000000	77000000	140000000	55500000	0.396429	821
sp|Q3ULD5|MCCB_MOUSE	Mccc2	Methylcrotonoyl-CoA carboxylase beta chain, mitochondrial OS=Mus musculus GN=Mccc2 PE=1 SV=1	61.34	27	38	26	40	28	59	260000000	410000000	880000000	335000000	0.380682	822
sp|Q9D6R2|IDH3A_MOUSE	Idh3a	Isocitrate dehydrogenase [NAD] subunit alpha, mitochondrial OS=Mus musculus GN=Idh3a PE=1 SV=1	39.61	0	0	2	2	4	4	NF	1400000	1900000	700000	0.368421	823
sp|Q922B2|SYDC_MOUSE	Dars	Aspartate--tRNA ligase, cytoplasmic OS=Mus musculus GN=Dars PE=1 SV=2	57.11	0	0	1	1	2	2	NF	710000	1000000	355000	0.355001	824
tr|B7ZN52|B7ZN52_MOUSE	Lmo7	Lmo7 protein OS=Mus musculus GN=Lmo7 PE=2 SV=1	130.62	1	1	0	0	1	1	99000	NF	140000	49500	0.353576	825
sp|P97807|FUMH_MOUSE	Fh	Fumarate hydratase, mitochondrial OS=Mus musculus GN=Fh PE=1 SV=3	54.32	3	3	1	1	6	8	1100000	280000	2000000	690000	0.345	826
sp|Q61508|ECM1_MOUSE	Ecm1	Extracellular matrix protein 1 OS=Mus musculus GN=Ecm1 PE=1 SV=2	62.79	1	1	0	0	1	1	280000	NF	410000	140000	0.341465	827
sp|Q8K2B3|SDHA_MOUSE	Sdha	Succinate dehydrogenase [ubiquinone] flavoprotein subunit, mitochondrial OS=Mus musculus GN=Sdha PE=1 SV=1	72.54	3	3	1	1	6	7	1100000	570000	2500000	835000	0.334	828
sp|Q9JKF1|IQGA1_MOUSE	Iqgap1	Ras GTPase-activating-like protein IQGAP1 OS=Mus musculus GN=Iqgap1 PE=1 SV=2	188.62	3	3	0	0	1	2	90000000	NF	140000000	45000000	0.321429	829
sp|Q62261|SPTB2_MOUSE	Sptbn1	Spectrin beta chain, non-erythrocytic 1 OS=Mus musculus GN=Sptbn1 PE=1 SV=2	274.05	3	3	3	3	7	7	970000	1800000	4400000	1385000	0.314773	830
sp|P47738|ALDH2_MOUSE	Aldh2	Aldehyde dehydrogenase, mitochondrial OS=Mus musculus GN=Aldh2 PE=1 SV=1	56.5	1	1	0	0	1	1	150000	NF	240000	75000	0.312503	831
sp|Q05920|PYC_MOUSE	Pc	Pyruvate carboxylase, mitochondrial OS=Mus musculus GN=Pc PE=1 SV=1	129.6	48	51	35	35	58	94	240000000	170000000	770000000	205000000	0.266234	832
sp|P58774|TPM2_MOUSE	Tpm2	Tropomyosin beta chain OS=Mus musculus GN=Tpm2 PE=1 SV=1	32.82	0	0	1	1	1	2	NF	430000	810000	215000	0.265433	833
sp|Q99MR8|MCCA_MOUSE	Mccc1	Methylcrotonoyl-CoA carboxylase subunit alpha, mitochondrial OS=Mus musculus GN=Mccc1 PE=1 SV=2	79.29	54	113	46	78	55	198	1400000000	1300000000	5500000000	1350000000	0.245455	834
sp|Q9WUA3|PFKAP_MOUSE	Pfkp	ATP-dependent 6-phosphofructokinase, platelet type OS=Mus musculus GN=Pfkp PE=1 SV=1	85.4	2	2	1	2	6	6	710000	2200000	6300000	1455000	0.230953	835
sp|P62751|RL23A_MOUSE	Rpl23a	60S ribosomal protein L23a OS=Mus musculus GN=Rpl23a PE=1 SV=1	17.68	5	5	2	2	6	7	6100000	1700000	17000000	3900000	0.229412	836
sp|Q99MN9|PCCB_MOUSE	Pccb	Propionyl-CoA carboxylase beta chain, mitochondrial OS=Mus musculus GN=Pccb PE=1 SV=2	58.37	30	113	30	213	35	453	1900000000	13000000000	33000000000	7450000000	0.225758	837
sp|Q02788|CO6A2_MOUSE	Col6a2	Collagen alpha-2(VI) chain OS=Mus musculus GN=Col6a2 PE=1 SV=3	110.27	1	1	3	3	1	1	310000	1500000	4300000	905000	0.210465	838
sp|P08113|ENPL_MOUSE	Hsp90b1	Endoplasmin OS=Mus musculus GN=Hsp90b1 PE=1 SV=2	92.42	3	3	0	0	1	1	1300000	NF	3200000	650000	0.203125	839
sp|P10630|IF4A2_MOUSE	Eif4a2	Eukaryotic initiation factor 4A-II OS=Mus musculus GN=Eif4a2 PE=1 SV=2	46.37	2	2	1	1	4	5	790000	670000	3600000	730000	0.202778	840
sp|Q91ZA3|PCCA_MOUSE	Pcca	Propionyl-CoA carboxylase alpha chain, mitochondrial OS=Mus musculus GN=Pcca PE=1 SV=2	79.87	51	117	50	209	53	422	3200000000	14000000000	43000000000	8600000000	0.2	841
sp|Q99K48|NONO_MOUSE	Nono	Non-POU domain-containing octamer-binding protein OS=Mus musculus GN=Nono PE=1 SV=3	54.51	0	0	1	1	1	1	NF	110000	340000	55000	0.161767	842
tr|Q7TMF4|Q7TMF4_MOUSE	Pccb	Propionyl Coenzyme A carboxylase, beta polypeptide OS=Mus musculus GN=Pccb PE=2 SV=1	58.34	2	6	1	9	2	28	300000000	720000000	3300000000	510000000	0.154545	843
sp|O08709|PRDX6_MOUSE	Prdx6	Peroxiredoxin-6 OS=Mus musculus GN=Prdx6 PE=1 SV=3	24.85	1	1	2	2	3	3	230000	590000	3500000	410000	0.117143	844
sp|P53395|ODB2_MOUSE	Dbt	Lipoamide acyltransferase component of branched-chain alpha-keto acid dehydrogenase complex, mitochondrial OS=Mus musculus GN=Dbt PE=1 SV=2	53.21	3	3	2	2	9	11	1800000	2200000	20000000	2000000	0.1	845
sp|E9Q4Z2|ACACB_MOUSE	Acacb	Acetyl-CoA carboxylase 2 OS=Mus musculus GN=Acacb PE=1 SV=1	275.57	30	31	28	29	97	178	36000000	55000000	540000000	45500000	0.0842593	846
sp|Q9WV27|AT1A4_MOUSE	Atp1a4	Sodium/potassium-transporting ATPase subunit alpha-4 OS=Mus musculus GN=Atp1a4 PE=1 SV=3	114.81	1	1	0	0	2	2	450000	NF	3800000	225000	0.0592108	847
sp|Q80WJ7|LYRIC_MOUSE	Mtdh	Protein LYRIC OS=Mus musculus GN=Mtdh PE=1 SV=1	63.81	2	2	0	0	13	14	1300000	NF	11000000	650000	0.059091	848
sp|Q6P542|ABCF1_MOUSE	Abcf1	ATP-binding cassette sub-family F member 1 OS=Mus musculus GN=Abcf1 PE=1 SV=1	94.89	1	1	1	1	5	5	210000	82000	4400000	146000	0.033182	849
sp|Q8BG95|MYPT2_MOUSE	Ppp1r12b	Protein phosphatase 1 regulatory subunit 12B OS=Mus musculus GN=Ppp1r12b PE=1 SV=2	108.98	0	0	0	0	1	1	NF	NF	22000	0	4.54525e-05	850
sp|P54823|DDX6_MOUSE	Ddx6	Probable ATP-dependent RNA helicase DDX6 OS=Mus musculus GN=Ddx6 PE=1 SV=1	54.16	0	0	0	0	1	1	NF	NF	24000	0	4.16649e-05	851
sp|Q9D0B5|TSTD3_MOUSE	Tstd3	Thiosulfate sulfurtransferase/rhodanese-like domain-containing protein 3 OS=Mus musculus GN=Tstd3 PE=1 SV=1	17.26	0	0	0	0	1	1	NF	NF	34000	0	2.94109e-05	852
tr|E9PYJ9|E9PYJ9_MOUSE	Ldb3	LIM domain-binding protein 3 OS=Mus musculus GN=Ldb3 PE=1 SV=1	72.27	0	0	0	0	1	1	NF	NF	38000	0	2.63151e-05	853
sp|Q9CR84|AT5G1_MOUSE	Atp5g1	ATP synthase F(0) complex subunit C1, mitochondrial OS=Mus musculus GN=Atp5g1 PE=2 SV=1	14.19	0	0	0	0	1	1	NF	NF	44000	0	2.27268e-05	854
sp|Q6GSS7|H2A2A_MOUSE	Hist2h2aa1	Histone H2A type 2-A OS=Mus musculus GN=Hist2h2aa1 PE=1 SV=3	14.09	0	0	0	0	1	1	NF	NF	57000	0	1.75436e-05	855
sp|Q9JLR9|HIG1A_MOUSE	Higd1a	HIG1 domain family member 1A, mitochondrial OS=Mus musculus GN=Higd1a PE=1 SV=1	10.42	0	0	0	0	1	1	NF	NF	64000	0	1.56248e-05	856
sp|A2AUC9|KLH41_MOUSE	Klhl41	Kelch-like protein 41 OS=Mus musculus GN=Klhl41 PE=1 SV=1	68.15	0	0	0	0	1	1	NF	NF	74000	0	1.35133e-05	857
sp|Q9JKC8|AP3M1_MOUSE	Ap3m1	AP-3 complex subunit mu-1 OS=Mus musculus GN=Ap3m1 PE=1 SV=1	46.91	0	0	0	0	1	1	NF	NF	88000	0	1.13635e-05	858
sp|Q68FL6|SYMC_MOUSE	Mars	Methionine--tRNA ligase, cytoplasmic OS=Mus musculus GN=Mars PE=1 SV=1	101.37	0	0	0	0	2	2	NF	NF	110000	0	9.09083e-06	859
sp|Q9D832|DNJB4_MOUSE	Dnajb4	DnaJ homolog subfamily B member 4 OS=Mus musculus GN=Dnajb4 PE=1 SV=1	37.76	0	0	0	0	1	1	NF	NF	140000	0	7.14281e-06	860
sp|P39054|DYN2_MOUSE	Dnm2	Dynamin-2 OS=Mus musculus GN=Dnm2 PE=1 SV=2	98.08	0	0	0	0	1	1	NF	NF	150000	0	6.66662e-06	861
sp|Q99L43|CDS2_MOUSE	Cds2	Phosphatidate cytidylyltransferase 2 OS=Mus musculus GN=Cds2 PE=1 SV=1	51.28	0	0	0	0	1	1	NF	NF	170000	0	5.88232e-06	862
sp|O09118|NET1_MOUSE	Ntn1	Netrin-1 OS=Mus musculus GN=Ntn1 PE=1 SV=3	67.77	0	0	0	0	1	1	NF	NF	240000	0	4.16665e-06	863
sp|Q9CYL5|GAPR1_MOUSE	Glipr2	Golgi-associated plant pathogenesis-related protein 1 OS=Mus musculus GN=Glipr2 PE=1 SV=3	17.08	0	0	0	0	1	1	NF	NF	260000	0	3.84614e-06	864
sp|P20108|PRDX3_MOUSE	Prdx3	Thioredoxin-dependent peroxide reductase, mitochondrial OS=Mus musculus GN=Prdx3 PE=1 SV=1	28.11	0	0	0	0	1	1	NF	NF	260000	0	3.84614e-06	865
sp|Q922Q8|LRC59_MOUSE	Lrrc59	Leucine-rich repeat-containing protein 59 OS=Mus musculus GN=Lrrc59 PE=1 SV=1	34.86	0	0	0	0	1	1	NF	NF	260000	0	3.84614e-06	866
sp|Q8VDM4|PSMD2_MOUSE	Psmd2	26S proteasome non-ATPase regulatory subunit 2 OS=Mus musculus GN=Psmd2 PE=1 SV=1	100.14	0	0	0	0	1	2	NF	NF	270000	0	3.70369e-06	867
sp|Q9QZ85|IIGP1_MOUSE	Iigp1	Interferon-inducible GTPase 1 OS=Mus musculus GN=Iigp1 PE=1 SV=2	47.54	0	0	0	0	2	2	NF	NF	290000	0	3.44826e-06	868
sp|P61222|ABCE1_MOUSE	Abce1	ATP-binding cassette sub-family E member 1 OS=Mus musculus GN=Abce1 PE=1 SV=1	67.27	0	0	0	0	2	2	NF	NF	290000	0	3.44826e-06	869
sp|Q9D7B6|ACAD8_MOUSE	Acad8	Isobutyryl-CoA dehydrogenase, mitochondrial OS=Mus musculus GN=Acad8 PE=1 SV=2	44.99	0	0	0	0	1	1	NF	NF	310000	0	3.2258e-06	870
sp|P53994|RAB2A_MOUSE	Rab2a	Ras-related protein Rab-2A OS=Mus musculus GN=Rab2a PE=1 SV=1	23.53	0	0	0	0	1	1	NF	NF	310000	0	3.2258e-06	871
sp|Q8BH61|F13A_MOUSE	F13a1	Coagulation factor XIII A chain OS=Mus musculus GN=F13a1 PE=1 SV=3	83.15	0	0	0	0	1	1	NF	NF	310000	0	3.2258e-06	872
sp|Q9CZY3|UB2V1_MOUSE	Ube2v1	Ubiquitin-conjugating enzyme E2 variant 1 OS=Mus musculus GN=Ube2v1 PE=1 SV=1	16.34	0	0	0	0	1	1	NF	NF	340000	0	2.94117e-06	873
sp|Q921I1|TRFE_MOUSE	Tf	Serotransferrin OS=Mus musculus GN=Tf PE=1 SV=1	76.67	0	0	0	0	1	1	NF	NF	380000	0	2.63157e-06	874
sp|P39061|COIA1_MOUSE	Col18a1	Collagen alpha-1(XVIII) chain OS=Mus musculus GN=Col18a1 PE=1 SV=4	182.06	0	0	0	0	1	1	NF	NF	390000	0	2.5641e-06	875
sp|P19783|COX41_MOUSE	Cox4i1	Cytochrome c oxidase subunit 4 isoform 1, mitochondrial OS=Mus musculus GN=Cox4i1 PE=1 SV=2	19.52	0	0	0	0	1	1	NF	NF	410000	0	2.43902e-06	876
sp|Q9DCL9|PUR6_MOUSE	Paics	Multifunctional protein ADE2 OS=Mus musculus GN=Paics PE=1 SV=4	46.98	0	0	0	0	1	1	NF	NF	420000	0	2.38095e-06	877
sp|Q06185|ATP5I_MOUSE	Atp5i	ATP synthase subunit e, mitochondrial OS=Mus musculus GN=Atp5i PE=1 SV=2	8.23	0	0	0	0	2	2	NF	NF	440000	0	2.27272e-06	878
sp|Q8BFP9|PDK1_MOUSE	Pdk1	[Pyruvate dehydrogenase (acetyl-transferring)] kinase isozyme 1, mitochondrial OS=Mus musculus GN=Pdk1 PE=1 SV=2	48.96	0	0	0	0	1	1	NF	NF	460000	0	2.17391e-06	879
sp|Q6ZWU9|RS27_MOUSE	Rps27	40S ribosomal protein S27 OS=Mus musculus GN=Rps27 PE=1 SV=3	9.45	0	0	0	0	1	1	NF	NF	500000	0	2e-06	880
sp|Q8R0W0|EPIPL_MOUSE	Eppk1	Epiplakin OS=Mus musculus GN=Eppk1 PE=1 SV=2	724.22	0	0	0	0	1	1	NF	NF	530000	0	1.88679e-06	881
sp|Q6P3A8|ODBB_MOUSE	Bckdhb	2-oxoisovalerate dehydrogenase subunit beta, mitochondrial OS=Mus musculus GN=Bckdhb PE=1 SV=2	42.85	0	0	0	0	3	3	NF	NF	630000	0	1.5873e-06	882
sp|P16045|LEG1_MOUSE	Lgals1	Galectin-1 OS=Mus musculus GN=Lgals1 PE=1 SV=3	14.86	0	0	0	0	1	1	NF	NF	700000	0	1.42857e-06	883
tr|Q91UZ1|Q91UZ1_MOUSE	Plcb4	Phosphoinositide phospholipase C OS=Mus musculus GN=Plcb4 PE=1 SV=1	134.44	0	0	0	0	3	3	NF	NF	770000	0	1.2987e-06	884
sp|Q9ET01|PYGL_MOUSE	Pygl	Glycogen phosphorylase, liver form OS=Mus musculus GN=Pygl PE=1 SV=4	97.4	0	0	0	0	1	1	NF	NF	1100000	0	9.0909e-07	885
sp|Q148V8|FA83H_MOUSE	Fam83h	Protein FAM83H OS=Mus musculus GN=Fam83h PE=1 SV=1	131.03	0	0	0	0	1	2	NF	NF	1200000	0	8.33333e-07	886
sp|Q8VDJ3|VIGLN_MOUSE	Hdlbp	Vigilin OS=Mus musculus GN=Hdlbp PE=1 SV=1	141.66	0	0	0	0	2	2	NF	NF	1300000	0	7.6923e-07	887
sp|Q9Z2D6|MECP2_MOUSE	Mecp2	Methyl-CpG-binding protein 2 OS=Mus musculus GN=Mecp2 PE=1 SV=1	52.28	0	0	0	0	3	3	NF	NF	1400000	0	7.14285e-07	888
sp|Q5F2E8|TAOK1_MOUSE	Taok1	Serine/threonine-protein kinase TAO1 OS=Mus musculus GN=Taok1 PE=1 SV=1	115.98	0	0	0	0	4	4	NF	NF	1600000	0	6.25e-07	889
sp|Q8BMS4|COQ3_MOUSE	Coq3	Ubiquinone biosynthesis O-methyltransferase, mitochondrial OS=Mus musculus GN=Coq3 PE=1 SV=1	40.93	0	0	0	0	2	2	NF	NF	1800000	0	5.55555e-07	890
sp|P60335|PCBP1_MOUSE	Pcbp1	Poly(rC)-binding protein 1 OS=Mus musculus GN=Pcbp1 PE=1 SV=1	37.47	0	0	0	0	1	1	NF	NF	1800000	0	5.55555e-07	891
sp|Q8K4G5|ABLM1_MOUSE	Ablim1	Actin-binding LIM protein 1 OS=Mus musculus GN=Ablim1 PE=1 SV=1	96.74	0	0	0	0	4	4	NF	NF	2000000	0	5e-07	892
sp|Q9QXY6|EHD3_MOUSE	Ehd3	EH domain-containing protein 3 OS=Mus musculus GN=Ehd3 PE=1 SV=2	60.78	0	0	0	0	1	1	NF	NF	2100000	0	4.7619e-07	893
sp|Q8K0D5|EFGM_MOUSE	Gfm1	Elongation factor G, mitochondrial OS=Mus musculus GN=Gfm1 PE=1 SV=1	83.5	0	0	0	0	1	1	NF	NF	2400000	0	4.16666e-07	894
sp|P50136|ODBA_MOUSE	Bckdha	2-oxoisovalerate dehydrogenase subunit alpha, mitochondrial OS=Mus musculus GN=Bckdha PE=1 SV=1	50.34	0	0	0	0	6	6	NF	NF	3000000	0	3.33333e-07	895
sp|Q5SWU9|ACACA_MOUSE	Acaca	Acetyl-CoA carboxylase 1 OS=Mus musculus GN=Acaca PE=1 SV=1	265.09	0	0	0	0	10	11	NF	NF	6200000	0	1.6129e-07	896

## Sheet: Legend
Supplementary Data 1. BioID mass spect analysis of biotinylated proteins from hearts treated with BioID-Junctin, BioID-Triadin, and GFP. Proteins were purified by binding to streptavidin and analyzed by liquid chromatography with tandem mass spectrometry. Proteins are rank ordered by the average signal in the BioID samples. BJ, BioID-Junctin. BT, BioID-Triadin.
