# Supplementary material for: CMYA5 establishes cardiac dyad architecture and positioning
Source: Nat Commun. 2022 Apr 21;13:2185. doi: 10.1038/s41467-022-29902-4 (PMC9023524; doi:10.1038/s41467-022-29902-4)
Supplement: Supplementary file 6 — Source Data [file 41467_2022_29902_MOESM6_ESM.xlsx]

## Sheet: Fig1f
reference	Gene Symbol	Annotation	BJ	BT	Avg	Ctrl	Avg/Ctrl	Rank_AvgVsCtrl
sp|P02768|ALBU_HUMAN_contaminant	ALB	Serum albumin OS=Homo sapiens GN=ALB PE=1 SV=2	0	200000000000	100000000000	0	100000000001	1
sp|P12979|MYOG_MOUSE	Myog	Myogenin OS=Mus musculus GN=Myog PE=1 SV=2	320000000	0	160000000	0	160000001	2
sp|E9Q9K5|TRDN_MOUSE	Trdn	Triadin OS=Mus musculus GN=Trdn PE=1 SV=1	75000000	150000000	112500000	0	112500001	3
sp|Q9D8E6|RL4_MOUSE	Rpl4	60S ribosomal protein L4 OS=Mus musculus GN=Rpl4 PE=1 SV=3	110000000	74000000	92000000	0	92000001	4
sp|P12970|RL7A_MOUSE	Rpl7a	60S ribosomal protein L7a OS=Mus musculus GN=Rpl7a PE=1 SV=2	98000000	61000000	79500000	0	79500001	5
sp|P35980|RL18_MOUSE	Rpl18	60S ribosomal protein L18 OS=Mus musculus GN=Rpl18 PE=1 SV=3	110000000	32000000	71000000	0	71000001	6
sp|P47911|RL6_MOUSE	Rpl6	60S ribosomal protein L6 OS=Mus musculus GN=Rpl6 PE=1 SV=3	67000000	38000000	52500000	0	52500001	7
sp|Q80XI6|M3K11_MOUSE	Map3k11	Mitogen-activated protein kinase kinase kinase 11 OS=Mus musculus GN=Map3k11 PE=1 SV=1	16000000	81000000	48500000	0	48500001	8
sp|A2AGL3|RYR3_MOUSE	Ryr3	Ryanodine receptor 3 OS=Mus musculus GN=Ryr3 PE=1 SV=1	35000000	57000000	46000000	0	46000001	9
sp|P62918|RL8_MOUSE	Rpl8	60S ribosomal protein L8 OS=Mus musculus GN=Rpl8 PE=1 SV=2	60000000	23000000	41500000	0	41500001	10
sp|P14148|RL7_MOUSE	Rpl7	60S ribosomal protein L7 OS=Mus musculus GN=Rpl7 PE=1 SV=2	50000000	27000000	38500000	0	38500001	11
sp|Q9CZM2|RL15_MOUSE	Rpl15	60S ribosomal protein L15 OS=Mus musculus GN=Rpl15 PE=2 SV=4	53000000	22000000	37500000	0	37500001	12
sp|P10922|H10_MOUSE	H1f0	Histone H1.0 OS=Mus musculus GN=H1f0 PE=2 SV=4	44000000	31000000	37500000	0	37500001	13
sp|P13541|MYH3_MOUSE	Myh3	Myosin-3 OS=Mus musculus GN=Myh3 PE=2 SV=2	16000000	50000000	33000000	0	33000001	14
sp|P70296|PEBP1_MOUSE	Pebp1	Phosphatidylethanolamine-binding protein 1 OS=Mus musculus GN=Pebp1 PE=1 SV=3	54000000	7800000	30900000	0	30900001	15
sp|Q70KF4|CMYA5_MOUSE	Cmya5	Cardiomyopathy-associated protein 5 OS=Mus musculus GN=Cmya5 PE=1 SV=2	34000000	26000000	30000000	0	30000001	16
sp|Q99PR8|HSPB2_MOUSE	Hspb2	Heat shock protein beta-2 OS=Mus musculus GN=Hspb2 PE=1 SV=2	44000000	13000000	28500000	0	28500001	17
sp|P50462|CSRP3_MOUSE	Csrp3	Cysteine and glycine-rich protein 3 OS=Mus musculus GN=Csrp3 PE=1 SV=1	32000000	20000000	26000000	0	26000001	18
sp|E9PZQ0|RYR1_MOUSE	Ryr1	Ryanodine receptor 1 OS=Mus musculus GN=Ryr1 PE=1 SV=1	24000000	28000000	26000000	0	26000001	19
sp|Q9WV55|VAPA_MOUSE	Vapa	Vesicle-associated membrane protein-associated protein A OS=Mus musculus GN=Vapa PE=1 SV=2	30000000	19000000	24500000	0	24500001	20
IGHG_RABIT			0	45000000	22500000	0	22500001	21
sp|Q9CR57|RL14_MOUSE	Rpl14	60S ribosomal protein L14 OS=Mus musculus GN=Rpl14 PE=1 SV=3	27000000	17000000	22000000	0	22000001	22
sp|P19253|RL13A_MOUSE	Rpl13a	60S ribosomal protein L13a OS=Mus musculus GN=Rpl13a PE=1 SV=4	29000000	13000000	21000000	0	21000001	23
sp|Q60930|VDAC2_MOUSE	Vdac2	Voltage-dependent anion-selective channel protein 2 OS=Mus musculus GN=Vdac2 PE=1 SV=2	13000000	26000000	19500000	0	19500001	24
sp|Q9D1R9|RL34_MOUSE	Rpl34	60S ribosomal protein L34 OS=Mus musculus GN=Rpl34 PE=1 SV=2	13000000	23000000	18000000	0	18000001	25
sp|Q9D328|TM35A_MOUSE	Tmem35a	Transmembrane protein 35A OS=Mus musculus GN=Tmem35a PE=1 SV=1	13000000	23000000	18000000	0	18000001	26
sp|P27659|RL3_MOUSE	Rpl3	60S ribosomal protein L3 OS=Mus musculus GN=Rpl3 PE=1 SV=3	34000000	640000	17320000	0	17320001	27
sp|Q61029|LAP2B_MOUSE	Tmpo	Lamina-associated polypeptide 2, isoforms beta/delta/epsilon/gamma OS=Mus musculus GN=Tmpo PE=1 SV=4	24000000	9100000	16550000	0	16550001	28
sp|Q99MR9|PPR3A_MOUSE	Ppp1r3a	Protein phosphatase 1 regulatory subunit 3A OS=Mus musculus GN=Ppp1r3a PE=1 SV=2	25000000	8000000	16500000	0	16500001	29
tr|A9JR55|A9JR55_MOUSE	Mybpc3	Mybpc3 protein OS=Mus musculus GN=Mybpc3 PE=2 SV=1	6800000	24000000	15400000	0	15400001	30
sp|Q9D0M3|CY1_MOUSE	Cyc1	Cytochrome c1, heme protein, mitochondrial OS=Mus musculus GN=Cyc1 PE=1 SV=1	17000000	13000000	15000000	0	15000001	31
sp|P47963|RL13_MOUSE	Rpl13	60S ribosomal protein L13 OS=Mus musculus GN=Rpl13 PE=1 SV=3	22000000	7700000	14850000	0	14850001	32
sp|Q64010|CRK_MOUSE	Crk	Adapter molecule crk OS=Mus musculus GN=Crk PE=1 SV=1	20000000	8800000	14400000	0	14400001	33
sp|P43276|H15_MOUSE	Hist1h1b	Histone H1.5 OS=Mus musculus GN=Hist1h1b PE=1 SV=2	19000000	9100000	14050000	0	14050001	34
sp|Q9Z204|HNRPC_MOUSE	Hnrnpc	Heterogeneous nuclear ribonucleoproteins C1/C2 OS=Mus musculus GN=Hnrnpc PE=1 SV=1	23000000	4100000	13550000	0	13550001	35
sp|P15116|CADH2_MOUSE	Cdh2	Cadherin-2 OS=Mus musculus GN=Cdh2 PE=1 SV=2	16000000	11000000	13500000	0	13500001	36
sp|P14824|ANXA6_MOUSE	Anxa6	Annexin A6 OS=Mus musculus GN=Anxa6 PE=1 SV=3	16000000	9800000	12900000	0	12900001	37
sp|P14094|AT1B1_MOUSE	Atp1b1	Sodium/potassium-transporting ATPase subunit beta-1 OS=Mus musculus GN=Atp1b1 PE=1 SV=1	8600000	16000000	12300000	0	12300001	38
sp|P09405|NUCL_MOUSE	Ncl	Nucleolin OS=Mus musculus GN=Ncl PE=1 SV=2	20000000	2100000	11050000	0	11050001	39
sp|P61358|RL27_MOUSE	Rpl27	60S ribosomal protein L27 OS=Mus musculus GN=Rpl27 PE=1 SV=2	22000000	0	11000000	0	11000001	40
sp|Q3URD3|SLMAP_MOUSE	Slmap	Sarcolemmal membrane-associated protein OS=Mus musculus GN=Slmap PE=1 SV=2	14000000	7200000	10600000	0	10600001	41
sp|Q9CQW1|YKT6_MOUSE	Ykt6	Synaptobrevin homolog YKT6 OS=Mus musculus GN=Ykt6 PE=1 SV=1	18000000	2800000	10400000	0	10400001	42
sp|O09167|RL21_MOUSE	Rpl21	60S ribosomal protein L21 OS=Mus musculus GN=Rpl21 PE=1 SV=3	19000000	0	9500000	0	9500001	43
sp|Q9QY76|VAPB_MOUSE	Vapb	Vesicle-associated membrane protein-associated protein B OS=Mus musculus GN=Vapb PE=1 SV=3	19000000	0	9500000	0	9500001	44
sp|P56379|68MP_MOUSE	Mp68	6.8 kDa mitochondrial proteolipid OS=Mus musculus GN=Mp68 PE=1 SV=1	5900000	11000000	8450000	0	8450001	45
sp|O55142|RL35A_MOUSE	Rpl35a	60S ribosomal protein L35a OS=Mus musculus GN=Rpl35a PE=1 SV=2	12000000	4400000	8200000	0	8200001	46
sp|P62908|RS3_MOUSE	Rps3	40S ribosomal protein S3 OS=Mus musculus GN=Rps3 PE=1 SV=1	9500000	6500000	8000000	0	8000001	47
sp|O35129|PHB2_MOUSE	Phb2	Prohibitin-2 OS=Mus musculus GN=Phb2 PE=1 SV=1	7500000	8300000	7900000	0	7900001	48
sp|Q8R081|HNRPL_MOUSE	Hnrnpl	Heterogeneous nuclear ribonucleoprotein L OS=Mus musculus GN=Hnrnpl PE=1 SV=2	12000000	2800000	7400000	0	7400001	49
sp|Q9CRB9|MIC19_MOUSE	Chchd3	MICOS complex subunit Mic19 OS=Mus musculus GN=Chchd3 PE=1 SV=1	7400000	7300000	7350000	0	7350001	50
sp|Q8CHS7|DRS7C_MOUSE	Dhrs7c	Dehydrogenase/reductase SDR family member 7C OS=Mus musculus GN=Dhrs7c PE=1 SV=3	8000000	5800000	6900000	0	6900001	51
sp|P17182|ENOA_MOUSE	Eno1	Alpha-enolase OS=Mus musculus GN=Eno1 PE=1 SV=3	9300000	4400000	6850000	0	6850001	52
sp|O70250|PGAM2_MOUSE	Pgam2	Phosphoglycerate mutase 2 OS=Mus musculus GN=Pgam2 PE=1 SV=3	7500000	6100000	6800000	0	6800001	53
sp|Q8R1I1|QCR9_MOUSE	Uqcr10	Cytochrome b-c1 complex subunit 9 OS=Mus musculus GN=Uqcr10 PE=1 SV=1	8100000	5400000	6750000	0	6750001	54
tr|Q9CQ09|Q9CQ09_MOUSE	Rpl3l	Putative uncharacterized protein OS=Mus musculus GN=Rpl3l PE=1 SV=1	9400000	3600000	6500000	0	6500001	55
sp|P62717|RL18A_MOUSE	Rpl18a	60S ribosomal protein L18a OS=Mus musculus GN=Rpl18a PE=1 SV=1	6000000	6900000	6450000	0	6450001	56
sp|Q99P72|RTN4_MOUSE	Rtn4	Reticulon-4 OS=Mus musculus GN=Rtn4 PE=1 SV=2	10000000	2700000	6350000	0	6350001	57
sp|P47964|RL36_MOUSE	Rpl36	60S ribosomal protein L36 OS=Mus musculus GN=Rpl36 PE=3 SV=2	8300000	4200000	6250000	0	6250001	58
sp|Q9WUQ2|PREB_MOUSE	Preb	Prolactin regulatory element-binding protein OS=Mus musculus GN=Preb PE=1 SV=1	12000000	0	6000000	0	6000001	59
sp|O35683|NDUA1_MOUSE	Ndufa1	NADH dehydrogenase [ubiquinone] 1 alpha subcomplex subunit 1 OS=Mus musculus GN=Ndufa1 PE=1 SV=1	12000000	0	6000000	0	6000001	60
sp|Q80UU9|PGRC2_MOUSE	Pgrmc2	Membrane-associated progesterone receptor component 2 OS=Mus musculus GN=Pgrmc2 PE=1 SV=2	9900000	2000000	5950000	0	5950001	61
sp|Q99PL5|RRBP1_MOUSE	Rrbp1	Ribosome-binding protein 1 OS=Mus musculus GN=Rrbp1 PE=1 SV=2	9200000	2400000	5800000	0	5800001	62
sp|Q6ZWV3|RL10_MOUSE	Rpl10	60S ribosomal protein L10 OS=Mus musculus GN=Rpl10 PE=1 SV=3	5800000	4900000	5350000	0	5350001	63
sp|Q02357|ANK1_MOUSE	Ank1	Ankyrin-1 OS=Mus musculus GN=Ank1 PE=1 SV=2	5500000	5200000	5350000	0	5350001	64
sp|Q8BXV2|BRI3B_MOUSE	Bri3bp	BRI3-binding protein OS=Mus musculus GN=Bri3bp PE=1 SV=1	6500000	4100000	5300000	0	5300001	65
sp|Q9WVK4|EHD1_MOUSE	Ehd1	EH domain-containing protein 1 OS=Mus musculus GN=Ehd1 PE=1 SV=1	6800000	3500000	5150000	0	5150001	66
sp|Q9JJZ2|TBA8_MOUSE	Tuba8	Tubulin alpha-8 chain OS=Mus musculus GN=Tuba8 PE=1 SV=1	8400000	1700000	5050000	0	5050001	67
sp|O70252|HMOX2_MOUSE	Hmox2	Heme oxygenase 2 OS=Mus musculus GN=Hmox2 PE=1 SV=1	8600000	1400000	5000000	0	5000001	68
sp|Q9ESX5|DKC1_MOUSE	Dkc1	H/ACA ribonucleoprotein complex subunit 4 OS=Mus musculus GN=Dkc1 PE=1 SV=4	7100000	2600000	4850000	0	4850001	69
sp|Q9R087|GPC6_MOUSE	Gpc6	Glypican-6 OS=Mus musculus GN=Gpc6 PE=1 SV=1	0	9600000	4800000	0	4800001	70
sp|Q9ET80|JPH1_MOUSE	Jph1	Junctophilin-1 OS=Mus musculus GN=Jph1 PE=1 SV=1	6300000	3000000	4650000	0	4650001	71
sp|P35979|RL12_MOUSE	Rpl12	60S ribosomal protein L12 OS=Mus musculus GN=Rpl12 PE=1 SV=2	5500000	3800000	4650000	0	4650001	72
sp|Q8VEK3|HNRPU_MOUSE	Hnrnpu	Heterogeneous nuclear ribonucleoprotein U OS=Mus musculus GN=Hnrnpu PE=1 SV=1	7600000	1500000	4550000	0	4550001	73
sp|P17879|HS71B_MOUSE	Hspa1b	Heat shock 70 kDa protein 1B OS=Mus musculus GN=Hspa1b PE=1 SV=3	0	9000000	4500000	0	4500001	74
sp|P18760|COF1_MOUSE	Cfl1	Cofilin-1 OS=Mus musculus GN=Cfl1 PE=1 SV=3	4000000	4700000	4350000	0	4350001	75
sp|P53026|RL10A_MOUSE	Rpl10a	60S ribosomal protein L10a OS=Mus musculus GN=Rpl10a PE=1 SV=3	6000000	2400000	4200000	0	4200001	76
sp|Q60636|PRDM1_MOUSE	Prdm1	PR domain zinc finger protein 1 OS=Mus musculus GN=Prdm1 PE=1 SV=1	8300000	0	4150000	0	4150001	77
sp|Q8CGK3|LONM_MOUSE	Lonp1	Lon protease homolog, mitochondrial OS=Mus musculus GN=Lonp1 PE=1 SV=2	2600000	5600000	4100000	0	4100001	78
sp|Q7TQ95|LNP_MOUSE	Lnp	Protein lunapark OS=Mus musculus GN=Lnp PE=1 SV=1	6100000	2000000	4050000	0	4050001	79
sp|Q78ZA7|NP1L4_MOUSE	Nap1l4	Nucleosome assembly protein 1-like 4 OS=Mus musculus GN=Nap1l4 PE=1 SV=1	7800000	0	3900000	0	3900001	80
sp|Q91YQ5|RPN1_MOUSE	Rpn1	Dolichyl-diphosphooligosaccharide--protein glycosyltransferase subunit 1 OS=Mus musculus GN=Rpn1 PE=1 SV=1	6800000	680000	3740000	0	3740001	81
tr|Q3UKG2|Q3UKG2_MOUSE	Prob1	Proline-rich basic protein 1 (Fragment) OS=Mus musculus GN=Prob1 PE=1 SV=1	6600000	770000	3685000	0	3685001	82
sp|Q9CXR1|DHRS7_MOUSE	Dhrs7	Dehydrogenase/reductase SDR family member 7 OS=Mus musculus GN=Dhrs7 PE=1 SV=2	6900000	0	3450000	0	3450001	83
sp|Q9D6Z1|NOP56_MOUSE	Nop56	Nucleolar protein 56 OS=Mus musculus GN=Nop56 PE=1 SV=2	5900000	890000	3395000	0	3395001	84
sp|E9Q5C9|NOLC1_MOUSE	Nolc1	Nucleolar and coiled-body phosphoprotein 1 OS=Mus musculus GN=Nolc1 PE=2 SV=1	3100000	3600000	3350000	0	3350001	85
sp|Q32NZ6|TMC5_MOUSE	Tmc5	Transmembrane channel-like protein 5 OS=Mus musculus GN=Tmc5 PE=2 SV=1	6700000	0	3350000	0	3350001	86
sp|P62960|YBOX1_MOUSE	Ybx1	Nuclease-sensitive element-binding protein 1 OS=Mus musculus GN=Ybx1 PE=1 SV=3	6200000	430000	3315000	0	3315001	87
sp|P43275|H11_MOUSE	Hist1h1a	Histone H1.1 OS=Mus musculus GN=Hist1h1a PE=1 SV=2	2000000	4600000	3300000	0	3300001	88
sp|P84104|SRSF3_MOUSE	Srsf3	Serine/arginine-rich splicing factor 3 OS=Mus musculus GN=Srsf3 PE=1 SV=1	2500000	3900000	3200000	0	3200001	89
sp|Q8K0Z7|TACO1_MOUSE	Taco1	Translational activator of cytochrome c oxidase 1 OS=Mus musculus GN=Taco1 PE=1 SV=1	5200000	1100000	3150000	0	3150001	90
sp|O70572|NSMA_MOUSE	Smpd2	Sphingomyelin phosphodiesterase 2 OS=Mus musculus GN=Smpd2 PE=1 SV=1	0	6300000	3150000	0	3150001	91
sp|Q9WV02|RBMX_MOUSE	Rbmx	RNA-binding motif protein, X chromosome OS=Mus musculus GN=Rbmx PE=1 SV=1	4300000	1700000	3000000	0	3000001	92
sp|P42669|PURA_MOUSE	Pura	Transcriptional activator protein Pur-alpha OS=Mus musculus GN=Pura PE=1 SV=1	5200000	730000	2965000	0	2965001	93
sp|P70271|PDLI4_MOUSE	Pdlim4	PDZ and LIM domain protein 4 OS=Mus musculus GN=Pdlim4 PE=1 SV=3	5900000	0	2950000	0	2950001	94
sp|Q8R5J9|PRAF3_MOUSE	Arl6ip5	PRA1 family protein 3 OS=Mus musculus GN=Arl6ip5 PE=1 SV=2	4900000	900000	2900000	0	2900001	95
sp|Q8CGC7|SYEP_MOUSE	Eprs	Bifunctional glutamate/proline--tRNA ligase OS=Mus musculus GN=Eprs PE=1 SV=4	5300000	410000	2855000	0	2855001	96
sp|Q6DFW4|NOP58_MOUSE	Nop58	Nucleolar protein 58 OS=Mus musculus GN=Nop58 PE=1 SV=1	3300000	2400000	2850000	0	2850001	97
sp|Q9QZQ8|H2AY_MOUSE	H2afy	Core histone macro-H2A.1 OS=Mus musculus GN=H2afy PE=1 SV=3	3100000	2500000	2800000	0	2800001	98
sp|P27546|MAP4_MOUSE	Map4	Microtubule-associated protein 4 OS=Mus musculus GN=Map4 PE=1 SV=3	5600000	0	2800000	0	2800001	99
sp|Q61595|KTN1_MOUSE	Ktn1	Kinectin OS=Mus musculus GN=Ktn1 PE=1 SV=1	5600000	0	2800000	0	2800001	100
sp|P21550|ENOB_MOUSE	Eno3	Beta-enolase OS=Mus musculus GN=Eno3 PE=1 SV=3	5200000	280000	2740000	0	2740001	101
sp|Q8K3J1|NDUS8_MOUSE	Ndufs8	NADH dehydrogenase [ubiquinone] iron-sulfur protein 8, mitochondrial OS=Mus musculus GN=Ndufs8 PE=1 SV=1	440000	5000000	2720000	0	2720001	102
sp|Q60870|REEP5_MOUSE	Reep5	Receptor expression-enhancing protein 5 OS=Mus musculus GN=Reep5 PE=1 SV=1	0	5400000	2700000	0	2700001	103
sp|Q8VDD5|MYH9_MOUSE	Myh9	Myosin-9 OS=Mus musculus GN=Myh9 PE=1 SV=4	2000000	3300000	2650000	0	2650001	104
sp|Q6PDM2|SRSF1_MOUSE	Srsf1	Serine/arginine-rich splicing factor 1 OS=Mus musculus GN=Srsf1 PE=1 SV=3	5300000	0	2650000	0	2650001	105
sp|P62852|RS25_MOUSE	Rps25	40S ribosomal protein S25 OS=Mus musculus GN=Rps25 PE=1 SV=1	3900000	1100000	2500000	0	2500001	106
sp|Q9DCS9|NDUBA_MOUSE	Ndufb10	NADH dehydrogenase [ubiquinone] 1 beta subcomplex subunit 10 OS=Mus musculus GN=Ndufb10 PE=1 SV=3	1600000	3200000	2400000	0	2400001	107
sp|P17225|PTBP1_MOUSE	Ptbp1	Polypyrimidine tract-binding protein 1 OS=Mus musculus GN=Ptbp1 PE=1 SV=2	2900000	1600000	2250000	0	2250001	108
sp|Q62093|SRSF2_MOUSE	Srsf2	Serine/arginine-rich splicing factor 2 OS=Mus musculus GN=Srsf2 PE=1 SV=4	2100000	2400000	2250000	0	2250001	109
sp|O08677|KNG1_MOUSE	Kng1	Kininogen-1 OS=Mus musculus GN=Kng1 PE=1 SV=1	4500000	0	2250000	0	2250001	110
sp|P62996|TRA2B_MOUSE	Tra2b	Transformer-2 protein homolog beta OS=Mus musculus GN=Tra2b PE=1 SV=1	1900000	2500000	2200000	0	2200001	111
sp|Q9DC70|NDUS7_MOUSE	Ndufs7	NADH dehydrogenase [ubiquinone] iron-sulfur protein 7, mitochondrial OS=Mus musculus GN=Ndufs7 PE=1 SV=1	0	4300000	2150000	0	2150001	112
sp|P82350|SGCA_MOUSE	Sgca	Alpha-sarcoglycan OS=Mus musculus GN=Sgca PE=1 SV=1	2400000	1800000	2100000	0	2100001	113
sp|Q9Z2Z6|MCAT_MOUSE	Slc25a20	Mitochondrial carnitine/acylcarnitine carrier protein OS=Mus musculus GN=Slc25a20 PE=1 SV=1	0	4200000	2100000	0	2100001	114
sp|Q00623|APOA1_MOUSE	Apoa1	Apolipoprotein A-I OS=Mus musculus GN=Apoa1 PE=1 SV=2	4100000	0	2050000	0	2050001	115
sp|O88587|COMT_MOUSE	Comt	Catechol O-methyltransferase OS=Mus musculus GN=Comt PE=1 SV=2	2200000	1800000	2000000	0	2000001	116
sp|Q8BXZ1|TMX3_MOUSE	Tmx3	Protein disulfide-isomerase TMX3 OS=Mus musculus GN=Tmx3 PE=1 SV=2	4000000	0	2000000	0	2000001	117
sp|Q91WS0|CISD1_MOUSE	Cisd1	CDGSH iron-sulfur domain-containing protein 1 OS=Mus musculus GN=Cisd1 PE=1 SV=1	4000000	0	2000000	0	2000001	118
sp|Q9CXW4|RL11_MOUSE	Rpl11	60S ribosomal protein L11 OS=Mus musculus GN=Rpl11 PE=1 SV=4	2500000	1400000	1950000	0	1950001	119
sp|P70414|NAC1_MOUSE	Slc8a1	Sodium/calcium exchanger 1 OS=Mus musculus GN=Slc8a1 PE=1 SV=1	1900000	2000000	1950000	0	1950001	120
tr|A0A140T8K6|A0A140T8K6_MOUSE	Rpl36-ps3	60S ribosomal protein L36 OS=Mus musculus GN=Rpl36-ps3 PE=3 SV=1	0	3900000	1950000	0	1950001	121
sp|P62264|RS14_MOUSE	Rps14	40S ribosomal protein S14 OS=Mus musculus GN=Rps14 PE=1 SV=3	2200000	1600000	1900000	0	1900001	122
sp|Q76MZ3|2AAA_MOUSE	Ppp2r1a	Serine/threonine-protein phosphatase 2A 65 kDa regulatory subunit A alpha isoform OS=Mus musculus GN=Ppp2r1a PE=1 SV=3	1800000	2000000	1900000	0	1900001	123
sp|P32067|LA_MOUSE	Ssb	Lupus La protein homolog OS=Mus musculus GN=Ssb PE=1 SV=1	3300000	470000	1885000	0	1885001	124
sp|Q3UIZ8|MYLK3_MOUSE	Mylk3	Myosin light chain kinase 3 OS=Mus musculus GN=Mylk3 PE=1 SV=1	2500000	1200000	1850000	0	1850001	125
sp|P47740|AL3A2_MOUSE	Aldh3a2	Fatty aldehyde dehydrogenase OS=Mus musculus GN=Aldh3a2 PE=1 SV=2	3700000	0	1850000	0	1850001	126
sp|Q8BMK4|CKAP4_MOUSE	Ckap4	Cytoskeleton-associated protein 4 OS=Mus musculus GN=Ckap4 PE=1 SV=2	3600000	0	1800000	0	1800001	127
sp|Q3TDQ1|STT3B_MOUSE	Stt3b	Dolichyl-diphosphooligosaccharide--protein glycosyltransferase subunit STT3B OS=Mus musculus GN=Stt3b PE=1 SV=2	3600000	0	1800000	0	1800001	128
sp|P58771|TPM1_MOUSE	Tpm1	Tropomyosin alpha-1 chain OS=Mus musculus GN=Tpm1 PE=1 SV=1	1400000	2100000	1750000	0	1750001	129
sp|Q8BL97|SRSF7_MOUSE	Srsf7	Serine/arginine-rich splicing factor 7 OS=Mus musculus GN=Srsf7 PE=1 SV=1	3500000	0	1750000	0	1750001	130
sp|Q9D517|PLCC_MOUSE	Agpat3	1-acyl-sn-glycerol-3-phosphate acyltransferase gamma OS=Mus musculus GN=Agpat3 PE=1 SV=2	910000	2500000	1705000	0	1705001	131
sp|P47739|AL3A1_MOUSE	Aldh3a1	Aldehyde dehydrogenase, dimeric NADP-preferring OS=Mus musculus GN=Aldh3a1 PE=1 SV=2	3400000	0	1700000	0	1700001	132
sp|P41105|RL28_MOUSE	Rpl28	60S ribosomal protein L28 OS=Mus musculus GN=Rpl28 PE=1 SV=2	3300000	0	1650000	0	1650001	133
sp|Q9CQA3|SDHB_MOUSE	Sdhb	Succinate dehydrogenase [ubiquinone] iron-sulfur subunit, mitochondrial OS=Mus musculus GN=Sdhb PE=1 SV=1	3300000	0	1650000	0	1650001	134
sp|Q9ES82|POPD2_MOUSE	Popdc2	Popeye domain-containing protein 2 OS=Mus musculus GN=Popdc2 PE=1 SV=1	0	3300000	1650000	0	1650001	135
sp|P50171|DHB8_MOUSE	Hsd17b8	Estradiol 17-beta-dehydrogenase 8 OS=Mus musculus GN=Hsd17b8 PE=1 SV=2	3100000	120000	1610000	0	1610001	136
sp|P82349|SGCB_MOUSE	Sgcb	Beta-sarcoglycan OS=Mus musculus GN=Sgcb PE=1 SV=1	2300000	900000	1600000	0	1600001	137
sp|Q8JZQ2|AFG32_MOUSE	Afg3l2	AFG3-like protein 2 OS=Mus musculus GN=Afg3l2 PE=1 SV=1	2200000	1000000	1600000	0	1600001	138
sp|E9Q557|DESP_MOUSE	Dsp	Desmoplakin OS=Mus musculus GN=Dsp PE=1 SV=1	1800000	1400000	1600000	0	1600001	139
sp|Q6ZWN5|RS9_MOUSE	Rps9	40S ribosomal protein S9 OS=Mus musculus GN=Rps9 PE=1 SV=3	1800000	1400000	1600000	0	1600001	140
sp|P21981|TGM2_MOUSE	Tgm2	Protein-glutamine gamma-glutamyltransferase 2 OS=Mus musculus GN=Tgm2 PE=1 SV=4	3200000	0	1600000	0	1600001	141
sp|Q9Z2P8|VAMP5_MOUSE	Vamp5	Vesicle-associated membrane protein 5 OS=Mus musculus GN=Vamp5 PE=1 SV=1	3200000	0	1600000	0	1600001	142
sp|Q78IK2|USMG5_MOUSE	Usmg5	Up-regulated during skeletal muscle growth protein 5 OS=Mus musculus GN=Usmg5 PE=1 SV=1	770000	2400000	1585000	0	1585001	143
sp|O55126|NIPS2_MOUSE	Nipsnap2	Protein NipSnap homolog 2 OS=Mus musculus GN=Nipsnap2 PE=1 SV=1	2400000	750000	1575000	0	1575001	144
sp|Q9QYJ0|DNJA2_MOUSE	Dnaja2	DnaJ homolog subfamily A member 2 OS=Mus musculus GN=Dnaja2 PE=1 SV=1	1100000	2000000	1550000	0	1550001	145
sp|Q99KN9|EPN4_MOUSE	Clint1	Clathrin interactor 1 OS=Mus musculus GN=Clint1 PE=1 SV=2	3100000	0	1550000	0	1550001	146
sp|Q9CQH3|NDUB5_MOUSE	Ndufb5	NADH dehydrogenase [ubiquinone] 1 beta subcomplex subunit 5, mitochondrial OS=Mus musculus GN=Ndufb5 PE=1 SV=1	880000	2200000	1540000	0	1540001	147
sp|P62830|RL23_MOUSE	Rpl23	60S ribosomal protein L23 OS=Mus musculus GN=Rpl23 PE=1 SV=1	1200000	1800000	1500000	0	1500001	148
sp|Q9CXS4|CENPV_MOUSE	Cenpv	Centromere protein V OS=Mus musculus GN=Cenpv PE=1 SV=2	3000000	0	1500000	0	1500001	149
sp|P17710|HXK1_MOUSE	Hk1	Hexokinase-1 OS=Mus musculus GN=Hk1 PE=1 SV=3	2000000	940000	1470000	0	1470001	150
sp|Q9Z2X1|HNRPF_MOUSE	Hnrnpf	Heterogeneous nuclear ribonucleoprotein F OS=Mus musculus GN=Hnrnpf PE=1 SV=3	2000000	930000	1465000	0	1465001	151
sp|P63024|VAMP3_MOUSE	Vamp3	Vesicle-associated membrane protein 3 OS=Mus musculus GN=Vamp3 PE=1 SV=1	1800000	1100000	1450000	0	1450001	152
sp|Q9CQ56|USE1_MOUSE	Use1	Vesicle transport protein USE1 OS=Mus musculus GN=Use1 PE=1 SV=1	2900000	0	1450000	0	1450001	153
sp|P82348|SGCG_MOUSE	Sgcg	Gamma-sarcoglycan OS=Mus musculus GN=Sgcg PE=1 SV=2	2900000	0	1450000	0	1450001	154
sp|Q78IK4|MIC27_MOUSE	Apool	MICOS complex subunit Mic27 OS=Mus musculus GN=Apool PE=1 SV=1	790000	2100000	1445000	0	1445001	155
sp|P26039|TLN1_MOUSE	Tln1	Talin-1 OS=Mus musculus GN=Tln1 PE=1 SV=2	990000	1900000	1445000	0	1445001	156
sp|P42932|TCPQ_MOUSE	Cct8	T-complex protein 1 subunit theta OS=Mus musculus GN=Cct8 PE=1 SV=3	2300000	570000	1435000	0	1435001	157
sp|O08547|SC22B_MOUSE	Sec22b	Vesicle-trafficking protein SEC22b OS=Mus musculus GN=Sec22b PE=1 SV=3	670000	2200000	1435000	0	1435001	158
sp|A2AMM0|MURC_MOUSE	Murc	Muscle-related coiled-coil protein OS=Mus musculus GN=Murc PE=1 SV=1	2800000	0	1400000	0	1400001	159
sp|Q7TMM9|TBB2A_MOUSE	Tubb2a	Tubulin beta-2A chain OS=Mus musculus GN=Tubb2a PE=1 SV=1	1700000	1000000	1350000	0	1350001	160
sp|P07724|ALBU_MOUSE	Alb	Serum albumin OS=Mus musculus GN=Alb PE=1 SV=3	0	2700000	1350000	0	1350001	161
sp|Q9CX86|ROA0_MOUSE	Hnrnpa0	Heterogeneous nuclear ribonucleoprotein A0 OS=Mus musculus GN=Hnrnpa0 PE=1 SV=1	1500000	1100000	1300000	0	1300001	162
sp|Q99LF4|RTCB_MOUSE	Rtcb	tRNA-splicing ligase RtcB homolog OS=Mus musculus GN=Rtcb PE=1 SV=1	2600000	0	1300000	0	1300001	163
sp|P28656|NP1L1_MOUSE	Nap1l1	Nucleosome assembly protein 1-like 1 OS=Mus musculus GN=Nap1l1 PE=1 SV=2	2500000	0	1250000	0	1250001	164
sp|P83882|RL36A_MOUSE	Rpl36a	60S ribosomal protein L36a OS=Mus musculus GN=Rpl36a PE=1 SV=2	2500000	0	1250000	0	1250001	165
sp|P62911|RL32_MOUSE	Rpl32	60S ribosomal protein L32 OS=Mus musculus GN=Rpl32 PE=1 SV=2	0	2500000	1250000	0	1250001	166
sp|P62192|PRS4_MOUSE	Psmc1	26S protease regulatory subunit 4 OS=Mus musculus GN=Psmc1 PE=1 SV=1	960000	1500000	1230000	0	1230001	167
sp|P58059|RT21_MOUSE	Mrps21	28S ribosomal protein S21, mitochondrial OS=Mus musculus GN=Mrps21 PE=1 SV=1	1500000	960000	1230000	0	1230001	168
sp|O35857|TIM44_MOUSE	Timm44	Mitochondrial import inner membrane translocase subunit TIM44 OS=Mus musculus GN=Timm44 PE=1 SV=2	1100000	1300000	1200000	0	1200001	169
sp|P51150|RAB7A_MOUSE	Rab7a	Ras-related protein Rab-7a OS=Mus musculus GN=Rab7a PE=1 SV=2	2400000	0	1200000	0	1200001	170
sp|P80316|TCPE_MOUSE	Cct5	T-complex protein 1 subunit epsilon OS=Mus musculus GN=Cct5 PE=1 SV=1	290000	2100000	1195000	0	1195001	171
sp|Q9ES83|POPD1_MOUSE	Bves	Blood vessel epicardial substance OS=Mus musculus GN=Bves PE=1 SV=1	2000000	380000	1190000	0	1190001	172
sp|Q9QVP4|MLRA_MOUSE	Myl7	Myosin regulatory light chain 2, atrial isoform OS=Mus musculus GN=Myl7 PE=1 SV=1	2300000	0	1150000	0	1150001	173
sp|Q9CQB5|CISD2_MOUSE	Cisd2	CDGSH iron-sulfur domain-containing protein 2 OS=Mus musculus GN=Cisd2 PE=1 SV=1	2300000	0	1150000	0	1150001	174
sp|Q80Y14|GLRX5_MOUSE	Glrx5	Glutaredoxin-related protein 5, mitochondrial OS=Mus musculus GN=Glrx5 PE=1 SV=2	2300000	0	1150000	0	1150001	175
sp|P56695|WFS1_MOUSE	Wfs1	Wolframin OS=Mus musculus GN=Wfs1 PE=1 SV=1	1800000	400000	1100000	0	1100001	176
sp|Q61656|DDX5_MOUSE	Ddx5	Probable ATP-dependent RNA helicase DDX5 OS=Mus musculus GN=Ddx5 PE=1 SV=2	2200000	0	1100000	0	1100001	177
sp|O09111|NDUBB_MOUSE	Ndufb11	NADH dehydrogenase [ubiquinone] 1 beta subcomplex subunit 11, mitochondrial OS=Mus musculus GN=Ndufb11 PE=1 SV=2	0	2200000	1100000	0	1100001	178
sp|Q8C8R3|ANK2_MOUSE	Ank2	Ankyrin-2 OS=Mus musculus GN=Ank2 PE=1 SV=2	1700000	490000	1095000	0	1095001	179
sp|Q9WV92|E41L3_MOUSE	Epb41l3	Band 4.1-like protein 3 OS=Mus musculus GN=Epb41l3 PE=1 SV=1	1800000	330000	1065000	0	1065001	180
sp|Q9CXZ1|NDUS4_MOUSE	Ndufs4	NADH dehydrogenase [ubiquinone] iron-sulfur protein 4, mitochondrial OS=Mus musculus GN=Ndufs4 PE=1 SV=3	2100000	0	1050000	0	1050001	181
sp|Q91VJ4|STK38_MOUSE	Stk38	Serine/threonine-protein kinase 38 OS=Mus musculus GN=Stk38 PE=1 SV=1	2100000	0	1050000	0	1050001	182
sp|P50752|TNNT2_MOUSE	Tnnt2	Troponin T, cardiac muscle OS=Mus musculus GN=Tnnt2 PE=1 SV=2	2100000	0	1050000	0	1050001	183
sp|Q8VCM7|FIBG_MOUSE	Fgg	Fibrinogen gamma chain OS=Mus musculus GN=Fgg PE=1 SV=1	2100000	0	1050000	0	1050001	184
sp|P35235|PTN11_MOUSE	Ptpn11	Tyrosine-protein phosphatase non-receptor type 11 OS=Mus musculus GN=Ptpn11 PE=1 SV=2	1800000	250000	1025000	0	1025001	185
sp|P06151|LDHA_MOUSE	Ldha	L-lactate dehydrogenase A chain OS=Mus musculus GN=Ldha PE=1 SV=3	930000	1100000	1015000	0	1015001	186
sp|Q8VBT0|TMX1_MOUSE	Tmx1	Thioredoxin-related transmembrane protein 1 OS=Mus musculus GN=Tmx1 PE=1 SV=1	1100000	910000	1005000	0	1005001	187
sp|P40142|TKT_MOUSE	Tkt	Transketolase OS=Mus musculus GN=Tkt PE=1 SV=1	2000000	0	1000000	0	1000001	188
sp|P47941|CRKL_MOUSE	Crkl	Crk-like protein OS=Mus musculus GN=Crkl PE=1 SV=2	2000000	0	1000000	0	1000001	189
sp|P10493|NID1_MOUSE	Nid1	Nidogen-1 OS=Mus musculus GN=Nid1 PE=1 SV=2	2000000	0	1000000	0	1000001	190
sp|P82347|SGCD_MOUSE	Sgcd	Delta-sarcoglycan OS=Mus musculus GN=Sgcd PE=1 SV=1	2000000	0	1000000	0	1000001	191
sp|Q3TRM8|HXK3_MOUSE	Hk3	Hexokinase-3 OS=Mus musculus GN=Hk3 PE=1 SV=2	0	2000000	1000000	0	1000001	192
sp|Q8CGC6|RBM28_MOUSE	Rbm28	RNA-binding protein 28 OS=Mus musculus GN=Rbm28 PE=1 SV=4	1900000	0	950000	0	950001	193
sp|P62983|RS27A_MOUSE	Rps27a	Ubiquitin-40S ribosomal protein S27a OS=Mus musculus GN=Rps27a PE=1 SV=2	0	1900000	950000	0	950001	194
sp|Q9EPU0|RENT1_MOUSE	Upf1	Regulator of nonsense transcripts 1 OS=Mus musculus GN=Upf1 PE=1 SV=2	1600000	270000	935000	0	935001	195
sp|Q9D8W5|PSD12_MOUSE	Psmd12	26S proteasome non-ATPase regulatory subunit 12 OS=Mus musculus GN=Psmd12 PE=1 SV=4	650000	1200000	925000	0	925001	196
tr|Q9D6N4|Q9D6N4_MOUSE	Ttn	Putative uncharacterized protein (Fragment) OS=Mus musculus GN=Ttn PE=2 SV=2	1800000	0	900000	0	900001	197
sp|Q920Q6|MSI2H_MOUSE	Msi2	RNA-binding protein Musashi homolog 2 OS=Mus musculus GN=Msi2 PE=1 SV=1	1800000	0	900000	0	900001	198
sp|Q3TEA8|HP1B3_MOUSE	Hp1bp3	Heterochromatin protein 1-binding protein 3 OS=Mus musculus GN=Hp1bp3 PE=1 SV=1	1800000	0	900000	0	900001	199
sp|Q9CZR8|EFTS_MOUSE	Tsfm	Elongation factor Ts, mitochondrial OS=Mus musculus GN=Tsfm PE=1 SV=1	0	1800000	900000	0	900001	200
sp|P10649|GSTM1_MOUSE	Gstm1	Glutathione S-transferase Mu 1 OS=Mus musculus GN=Gstm1 PE=1 SV=2	1800000	0	900000	0	900001	201
sp|Q8VH51|RBM39_MOUSE	Rbm39	RNA-binding protein 39 OS=Mus musculus GN=Rbm39 PE=1 SV=2	1800000	0	900000	0	900001	202
sp|P02468|LAMC1_MOUSE	Lamc1	Laminin subunit gamma-1 OS=Mus musculus GN=Lamc1 PE=1 SV=2	680000	1100000	890000	0	890001	203
sp|Q61990|PCBP2_MOUSE	Pcbp2	Poly(rC)-binding protein 2 OS=Mus musculus GN=Pcbp2 PE=1 SV=1	550000	1200000	875000	0	875001	204
sp|P15331|PERI_MOUSE	Prph	Peripherin OS=Mus musculus GN=Prph PE=1 SV=2	440000	1300000	870000	0	870001	205
sp|Q149B8|PERM1_MOUSE	Perm1	PGC-1 and ERR-induced regulator in muscle protein 1 OS=Mus musculus GN=Perm1 PE=1 SV=2	1700000	0	850000	0	850001	206
sp|O88844|IDHC_MOUSE	Idh1	Isocitrate dehydrogenase [NADP] cytoplasmic OS=Mus musculus GN=Idh1 PE=1 SV=2	1700000	0	850000	0	850001	207
sp|P86048|RL10L_MOUSE	Rpl10l	60S ribosomal protein L10-like OS=Mus musculus GN=Rpl10l PE=2 SV=1	1700000	0	850000	0	850001	208
sp|P14131|RS16_MOUSE	Rps16	40S ribosomal protein S16 OS=Mus musculus GN=Rps16 PE=1 SV=4	1700000	0	850000	0	850001	209
sp|P14685|PSMD3_MOUSE	Psmd3	26S proteasome non-ATPase regulatory subunit 3 OS=Mus musculus GN=Psmd3 PE=1 SV=3	1200000	490000	845000	0	845001	210
sp|Q3UZA1|CPZIP_MOUSE	Rcsd1	CapZ-interacting protein OS=Mus musculus GN=Rcsd1 PE=1 SV=1	1100000	520000	810000	0	810001	211
sp|Q9DCZ4|MIC26_MOUSE	Apoo	MICOS complex subunit Mic26 OS=Mus musculus GN=Apoo PE=1 SV=2	810000	800000	805000	0	805001	212
sp|Q8BGH2|SAM50_MOUSE	Samm50	Sorting and assembly machinery component 50 homolog OS=Mus musculus GN=Samm50 PE=1 SV=1	400000	1200000	800000	0	800001	213
tr|A8DUV1|A8DUV1_MOUSE	Hbat1	Alpha-globin OS=Mus musculus GN=Hbat1 PE=3 SV=1	0	1600000	800000	0	800001	214
tr|Q1WWL0|Q1WWL0_MOUSE	Cgrrf1	Cgrrf1 protein (Fragment) OS=Mus musculus GN=Cgrrf1 PE=2 SV=1	0	1600000	800000	0	800001	215
sp|P56395|CYB5_MOUSE	Cyb5a	Cytochrome b5 OS=Mus musculus GN=Cyb5a PE=1 SV=2	1000000	580000	790000	0	790001	216
sp|Q8R1B4|EIF3C_MOUSE	Eif3c	Eukaryotic translation initiation factor 3 subunit C OS=Mus musculus GN=Eif3c PE=1 SV=1	1500000	0	750000	0	750001	217
sp|Q9R0X4|ACOT9_MOUSE	Acot9	Acyl-coenzyme A thioesterase 9, mitochondrial OS=Mus musculus GN=Acot9 PE=1 SV=1	0	1500000	750000	0	750001	218
sp|E9PV24|FIBA_MOUSE	Fga	Fibrinogen alpha chain OS=Mus musculus GN=Fga PE=1 SV=1	1500000	0	750000	0	750001	219
sp|P36536|SAR1A_MOUSE	Sar1a	GTP-binding protein SAR1a OS=Mus musculus GN=Sar1a PE=1 SV=1	1500000	0	750000	0	750001	220
sp|P48036|ANXA5_MOUSE	Anxa5	Annexin A5 OS=Mus musculus GN=Anxa5 PE=1 SV=1	0	1500000	750000	0	750001	221
sp|Q9DCJ5|NDUA8_MOUSE	Ndufa8	NADH dehydrogenase [ubiquinone] 1 alpha subcomplex subunit 8 OS=Mus musculus GN=Ndufa8 PE=1 SV=3	0	1500000	750000	0	750001	222
sp|Q62468|VILI_MOUSE	Vil1	Villin-1 OS=Mus musculus GN=Vil1 PE=1 SV=3	0	1500000	750000	0	750001	223
sp|P0C0S6|H2AZ_MOUSE	H2afz	Histone H2A.Z OS=Mus musculus GN=H2afz PE=1 SV=2	730000	720000	725000	0	725001	224
sp|Q9ESD7|DYSF_MOUSE	Dysf	Dysferlin OS=Mus musculus GN=Dysf PE=1 SV=3	1100000	320000	710000	0	710001	225
sp|Q923T9|KCC2G_MOUSE	Camk2g	Calcium/calmodulin-dependent protein kinase type II subunit gamma OS=Mus musculus GN=Camk2g PE=1 SV=1	670000	740000	705000	0	705001	226
sp|Q8CBC4|CNST_MOUSE	Cnst	Consortin OS=Mus musculus GN=Cnst PE=1 SV=1	1400000	0	700000	0	700001	227
sp|Q71LX4|TLN2_MOUSE	Tln2	Talin-2 OS=Mus musculus GN=Tln2 PE=1 SV=3	1400000	0	700000	0	700001	228
sp|Q9WVR4|FXR2_MOUSE	Fxr2	Fragile X mental retardation syndrome-related protein 2 OS=Mus musculus GN=Fxr2 PE=1 SV=1	1400000	0	700000	0	700001	229
sp|P84099|RL19_MOUSE	Rpl19	60S ribosomal protein L19 OS=Mus musculus GN=Rpl19 PE=1 SV=1	0	1400000	700000	0	700001	230
sp|P99028|QCR6_MOUSE	Uqcrh	Cytochrome b-c1 complex subunit 6, mitochondrial OS=Mus musculus GN=Uqcrh PE=1 SV=2	480000	890000	685000	0	685001	231
sp|Q9QYR9|ACOT2_MOUSE	Acot2	Acyl-coenzyme A thioesterase 2, mitochondrial OS=Mus musculus GN=Acot2 PE=1 SV=2	260000	1100000	680000	0	680001	232
sp|Q91YN9|BAG2_MOUSE	Bag2	BAG family molecular chaperone regulator 2 OS=Mus musculus GN=Bag2 PE=1 SV=1	250000	1100000	675000	0	675001	233
tr|Q99JX6|Q99JX6_MOUSE	Anxa6	Annexin OS=Mus musculus GN=Anxa6 PE=2 SV=1	540000	780000	660000	0	660001	234
sp|O88441|MTX2_MOUSE	Mtx2	Metaxin-2 OS=Mus musculus GN=Mtx2 PE=1 SV=1	580000	720000	650000	0	650001	235
sp|Q91ZJ5|UGPA_MOUSE	Ugp2	UTP--glucose-1-phosphate uridylyltransferase OS=Mus musculus GN=Ugp2 PE=1 SV=3	1300000	0	650000	0	650001	236
sp|P09055|ITB1_MOUSE	Itgb1	Integrin beta-1 OS=Mus musculus GN=Itgb1 PE=1 SV=1	1300000	0	650000	0	650001	237
sp|Q8R361|RFIP5_MOUSE	Rab11fip5	Rab11 family-interacting protein 5 OS=Mus musculus GN=Rab11fip5 PE=1 SV=2	1300000	0	650000	0	650001	238
sp|P47962|RL5_MOUSE	Rpl5	60S ribosomal protein L5 OS=Mus musculus GN=Rpl5 PE=1 SV=3	1300000	0	650000	0	650001	239
sp|Q4VAE3|TMM65_MOUSE	Tmem65	Transmembrane protein 65 OS=Mus musculus GN=Tmem65 PE=1 SV=1	0	1300000	650000	0	650001	240
sp|Q9CQZ5|NDUA6_MOUSE	Ndufa6	NADH dehydrogenase [ubiquinone] 1 alpha subcomplex subunit 6 OS=Mus musculus GN=Ndufa6 PE=1 SV=1	0	1300000	650000	0	650001	241
sp|Q9CPU4|MGST3_MOUSE	Mgst3	Microsomal glutathione S-transferase 3 OS=Mus musculus GN=Mgst3 PE=1 SV=1	180000	1100000	640000	0	640001	242
sp|Q61387|COX7R_MOUSE	Cox7a2l	Cytochrome c oxidase subunit 7A-related protein, mitochondrial OS=Mus musculus GN=Cox7a2l PE=1 SV=1	280000	1000000	640000	0	640001	243
sp|Q9D8B4|NDUAB_MOUSE	Ndufa11	NADH dehydrogenase [ubiquinone] 1 alpha subcomplex subunit 11 OS=Mus musculus GN=Ndufa11 PE=1 SV=2	400000	810000	605000	0	605001	244
sp|P30275|KCRU_MOUSE	Ckmt1	Creatine kinase U-type, mitochondrial OS=Mus musculus GN=Ckmt1 PE=1 SV=1	460000	750000	605000	0	605001	245
sp|Q9QY80|HACD1_MOUSE	Hacd1	Very-long-chain (3R)-3-hydroxyacyl-CoA dehydratase 1 OS=Mus musculus GN=Hacd1 PE=2 SV=1	840000	360000	600000	0	600001	246
sp|Q8BIW1|PRUN1_MOUSE	Prune1	Exopolyphosphatase PRUNE1 OS=Mus musculus GN=Prune1 PE=1 SV=1	1200000	0	600000	0	600001	247
sp|Q8BSE0|RMD2_MOUSE	Rmdn2	Regulator of microtubule dynamics protein 2 OS=Mus musculus GN=Rmdn2 PE=1 SV=1	1200000	0	600000	0	600001	248
sp|P23249|MOV10_MOUSE	Mov10	Putative helicase MOV-10 OS=Mus musculus GN=Mov10 PE=1 SV=2	1200000	0	600000	0	600001	249
sp|P11152|LIPL_MOUSE	Lpl	Lipoprotein lipase OS=Mus musculus GN=Lpl PE=1 SV=3	1200000	0	600000	0	600001	250
sp|P04919|B3AT_MOUSE	Slc4a1	Band 3 anion transport protein OS=Mus musculus GN=Slc4a1 PE=1 SV=1	1200000	0	600000	0	600001	251
sp|Q9WVL3|S12A7_MOUSE	Slc12a7	Solute carrier family 12 member 7 OS=Mus musculus GN=Slc12a7 PE=1 SV=1	1200000	0	600000	0	600001	252
sp|Q7TMK9|HNRPQ_MOUSE	Syncrip	Heterogeneous nuclear ribonucleoprotein Q OS=Mus musculus GN=Syncrip PE=1 SV=2	1200000	0	600000	0	600001	253
sp|Q9CXJ4|ABCB8_MOUSE	Abcb8	ATP-binding cassette sub-family B member 8, mitochondrial OS=Mus musculus GN=Abcb8 PE=1 SV=1	1200000	0	600000	0	600001	254
sp|Q9JK53|PRELP_MOUSE	Prelp	Prolargin OS=Mus musculus GN=Prelp PE=1 SV=2	1200000	0	600000	0	600001	255
sp|Q61335|BAP31_MOUSE	Bcap31	B-cell receptor-associated protein 31 OS=Mus musculus GN=Bcap31 PE=1 SV=4	1200000	0	600000	0	600001	256
sp|P57722|PCBP3_MOUSE	Pcbp3	Poly(rC)-binding protein 3 OS=Mus musculus GN=Pcbp3 PE=1 SV=3	1200000	0	600000	0	600001	257
sp|Q9CY66|GAR1_MOUSE	Gar1	H/ACA ribonucleoprotein complex subunit 1 OS=Mus musculus GN=Gar1 PE=1 SV=1	0	1200000	600000	0	600001	258
tr|Q3TR73|Q3TR73_MOUSE	Nebl	Nebulette OS=Mus musculus GN=Nebl PE=1 SV=1	0	1200000	600000	0	600001	259
sp|Q9D8Y1|T126A_MOUSE	Tmem126a	Transmembrane protein 126A OS=Mus musculus GN=Tmem126a PE=1 SV=1	560000	620000	590000	0	590001	260
sp|Q9CY58|PAIRB_MOUSE	Serbp1	Plasminogen activator inhibitor 1 RNA-binding protein OS=Mus musculus GN=Serbp1 PE=1 SV=2	570000	610000	590000	0	590001	261
sp|Q9WTI7|MYO1C_MOUSE	Myo1c	Unconventional myosin-Ic OS=Mus musculus GN=Myo1c PE=1 SV=2	660000	440000	550000	0	550001	262
sp|P34914|HYES_MOUSE	Ephx2	Bifunctional epoxide hydrolase 2 OS=Mus musculus GN=Ephx2 PE=1 SV=2	1100000	0	550000	0	550001	263
sp|O35465|FKBP8_MOUSE	Fkbp8	Peptidyl-prolyl cis-trans isomerase FKBP8 OS=Mus musculus GN=Fkbp8 PE=1 SV=2	1100000	0	550000	0	550001	264
tr|Q8R2L7|Q8R2L7_MOUSE	Ahnak	Ahnak protein OS=Mus musculus GN=Ahnak PE=2 SV=1	1100000	0	550000	0	550001	265
sp|Q8VDQ8|SIR2_MOUSE	Sirt2	NAD-dependent protein deacetylase sirtuin-2 OS=Mus musculus GN=Sirt2 PE=1 SV=2	1100000	0	550000	0	550001	266
sp|Q9D710|TMX2_MOUSE	Tmx2	Thioredoxin-related transmembrane protein 2 OS=Mus musculus GN=Tmx2 PE=1 SV=1	1100000	0	550000	0	550001	267
sp|P63325|RS10_MOUSE	Rps10	40S ribosomal protein S10 OS=Mus musculus GN=Rps10 PE=1 SV=1	620000	440000	530000	0	530001	268
sp|P97855|G3BP1_MOUSE	G3bp1	Ras GTPase-activating protein-binding protein 1 OS=Mus musculus GN=G3bp1 PE=1 SV=1	380000	640000	510000	0	510001	269
sp|Q8BWB1|SYP2L_MOUSE	Synpo2l	Synaptopodin 2-like protein OS=Mus musculus GN=Synpo2l PE=1 SV=1	1000000	0	500000	0	500001	270
sp|P26231|CTNA1_MOUSE	Ctnna1	Catenin alpha-1 OS=Mus musculus GN=Ctnna1 PE=1 SV=1	1000000	0	500000	0	500001	271
sp|Q9CQE8|CN166_MOUSE		UPF0568 protein C14orf166 homolog OS=Mus musculus PE=1 SV=1	1000000	0	500000	0	500001	272
sp|O54734|OST48_MOUSE	Ddost	Dolichyl-diphosphooligosaccharide--protein glycosyltransferase 48 kDa subunit OS=Mus musculus GN=Ddost PE=1 SV=2	1000000	0	500000	0	500001	273
sp|Q9CYH6|RRS1_MOUSE	Rrs1	Ribosome biogenesis regulatory protein homolog OS=Mus musculus GN=Rrs1 PE=1 SV=1	1000000	0	500000	0	500001	274
tr|A0A087WP48|A0A087WP48_MOUSE	Ktn1	Kinectin OS=Mus musculus GN=Ktn1 PE=1 SV=1	1000000	0	500000	0	500001	275
sp|Q9QXK3|COPG2_MOUSE	Copg2	Coatomer subunit gamma-2 OS=Mus musculus GN=Copg2 PE=1 SV=1	1000000	0	500000	0	500001	276
sp|Q3U1G5|I20L2_MOUSE	Isg20l2	Interferon-stimulated 20 kDa exonuclease-like 2 OS=Mus musculus GN=Isg20l2 PE=1 SV=2	1000000	0	500000	0	500001	277
sp|Q9D6Y7|MSRA_MOUSE	Msra	Mitochondrial peptide methionine sulfoxide reductase OS=Mus musculus GN=Msra PE=1 SV=1	1000000	0	500000	0	500001	278
tr|E9QQ96|E9QQ96_MOUSE	Obscn	Obscurin OS=Mus musculus GN=Obscn PE=1 SV=2	1000000	0	500000	0	500001	279
sp|Q501J6|DDX17_MOUSE	Ddx17	Probable ATP-dependent RNA helicase DDX17 OS=Mus musculus GN=Ddx17 PE=1 SV=1	0	1000000	500000	0	500001	280
sp|Q64727|VINC_MOUSE	Vcl	Vinculin OS=Mus musculus GN=Vcl PE=1 SV=4	990000	0	495000	0	495001	281
sp|P52480|KPYM_MOUSE	Pkm	Pyruvate kinase PKM OS=Mus musculus GN=Pkm PE=1 SV=4	760000	220000	490000	0	490001	282
sp|Q60864|STIP1_MOUSE	Stip1	Stress-induced-phosphoprotein 1 OS=Mus musculus GN=Stip1 PE=1 SV=1	980000	0	490000	0	490001	283
sp|Q9CRB2|NHP2_MOUSE	Nhp2	H/ACA ribonucleoprotein complex subunit 2 OS=Mus musculus GN=Nhp2 PE=1 SV=1	970000	0	485000	0	485001	284
sp|P62305|RUXE_MOUSE	Snrpe	Small nuclear ribonucleoprotein E OS=Mus musculus GN=Snrpe PE=1 SV=1	970000	0	485000	0	485001	285
sp|O70378|EMC8_MOUSE	Emc8	ER membrane protein complex subunit 8 OS=Mus musculus GN=Emc8 PE=1 SV=1	960000	0	480000	0	480001	286
sp|Q9QZE5|COPG1_MOUSE	Copg1	Coatomer subunit gamma-1 OS=Mus musculus GN=Copg1 PE=1 SV=1	260000	690000	475000	0	475001	287
sp|P61022|CHP1_MOUSE	Chp1	Calcineurin B homologous protein 1 OS=Mus musculus GN=Chp1 PE=1 SV=2	950000	0	475000	0	475001	288
sp|Q99KQ4|NAMPT_MOUSE	Nampt	Nicotinamide phosphoribosyltransferase OS=Mus musculus GN=Nampt PE=1 SV=1	940000	0	470000	0	470001	289
sp|Q811U4|MFN1_MOUSE	Mfn1	Mitofusin-1 OS=Mus musculus GN=Mfn1 PE=1 SV=3	940000	0	470000	0	470001	290
sp|P51410|RL9_MOUSE	Rpl9	60S ribosomal protein L9 OS=Mus musculus GN=Rpl9 PE=2 SV=2	490000	440000	465000	0	465001	291
tr|G3X8R0|G3X8R0_MOUSE	Reep5	Receptor expression-enhancing protein OS=Mus musculus GN=Reep5 PE=1 SV=1	900000	0	450000	0	450001	292
sp|P23116|EIF3A_MOUSE	Eif3a	Eukaryotic translation initiation factor 3 subunit A OS=Mus musculus GN=Eif3a PE=1 SV=5	890000	0	445000	0	445001	293
sp|Q9DBG5|PLIN3_MOUSE	Plin3	Perilipin-3 OS=Mus musculus GN=Plin3 PE=1 SV=1	720000	160000	440000	0	440001	294
tr|Q3USM8|Q3USM8_MOUSE	AA416331	Putative uncharacterized protein (Fragment) OS=Mus musculus GN=AA416331 PE=2 SV=1	880000	0	440000	0	440001	295
sp|P28653|PGS1_MOUSE	Bgn	Biglycan OS=Mus musculus GN=Bgn PE=1 SV=1	880000	0	440000	0	440001	296
sp|P17897|LYZ1_MOUSE	Lyz1	Lysozyme C-1 OS=Mus musculus GN=Lyz1 PE=1 SV=1	880000	0	440000	0	440001	297
sp|Q91VC3|IF4A3_MOUSE	Eif4a3	Eukaryotic initiation factor 4A-III OS=Mus musculus GN=Eif4a3 PE=1 SV=3	870000	0	435000	0	435001	298
sp|Q3UIU2|NDUB6_MOUSE	Ndufb6	NADH dehydrogenase [ubiquinone] 1 beta subcomplex subunit 6 OS=Mus musculus GN=Ndufb6 PE=1 SV=3	150000	710000	430000	0	430001	299
sp|Q99M87|DNJA3_MOUSE	Dnaja3	DnaJ homolog subfamily A member 3, mitochondrial OS=Mus musculus GN=Dnaja3 PE=1 SV=1	0	830000	415000	0	415001	300
sp|Q99N93|RM16_MOUSE	Mrpl16	39S ribosomal protein L16, mitochondrial OS=Mus musculus GN=Mrpl16 PE=1 SV=1	830000	0	415000	0	415001	301
sp|Q8WTY4|CPIN1_MOUSE	Ciapin1	Anamorsin OS=Mus musculus GN=Ciapin1 PE=1 SV=1	820000	0	410000	0	410001	302
sp|Q14C51|PTCD3_MOUSE	Ptcd3	Pentatricopeptide repeat domain-containing protein 3, mitochondrial OS=Mus musculus GN=Ptcd3 PE=1 SV=2	360000	450000	405000	0	405001	303
sp|Q791T5|MTCH1_MOUSE	Mtch1	Mitochondrial carrier homolog 1 OS=Mus musculus GN=Mtch1 PE=1 SV=1	810000	0	405000	0	405001	304
sp|Q7TNC4|LC7L2_MOUSE	Luc7l2	Putative RNA-binding protein Luc7-like 2 OS=Mus musculus GN=Luc7l2 PE=1 SV=1	470000	320000	395000	0	395001	305
sp|P47955|RLA1_MOUSE	Rplp1	60S acidic ribosomal protein P1 OS=Mus musculus GN=Rplp1 PE=1 SV=1	760000	0	380000	0	380001	306
sp|Q9CPX8|QCR10_MOUSE	Uqcr11	Cytochrome b-c1 complex subunit 10 OS=Mus musculus GN=Uqcr11 PE=3 SV=1	760000	0	380000	0	380001	307
sp|Q9D0E1|HNRPM_MOUSE	Hnrnpm	Heterogeneous nuclear ribonucleoprotein M OS=Mus musculus GN=Hnrnpm PE=1 SV=3	750000	0	375000	0	375001	308
sp|Q9Z130|HNRDL_MOUSE	Hnrnpdl	Heterogeneous nuclear ribonucleoprotein D-like OS=Mus musculus GN=Hnrnpdl PE=1 SV=1	0	750000	375000	0	375001	309
tr|A0N8J4|A0N8J4_MOUSE		VDJ (Fragment) OS=Mus musculus PE=4 SV=1	740000	0	370000	0	370001	310
sp|P63242|IF5A1_MOUSE	Eif5a	Eukaryotic translation initiation factor 5A-1 OS=Mus musculus GN=Eif5a PE=1 SV=2	290000	440000	365000	0	365001	311
sp|P55096|ABCD3_MOUSE	Abcd3	ATP-binding cassette sub-family D member 3 OS=Mus musculus GN=Abcd3 PE=1 SV=2	530000	190000	360000	0	360001	312
sp|Q6ZWV7|RL35_MOUSE	Rpl35	60S ribosomal protein L35 OS=Mus musculus GN=Rpl35 PE=1 SV=1	720000	0	360000	0	360001	313
sp|Q811D0|DLG1_MOUSE	Dlg1	Disks large homolog 1 OS=Mus musculus GN=Dlg1 PE=1 SV=1	280000	430000	355000	0	355001	314
sp|Q61937|NPM_MOUSE	Npm1	Nucleophosmin OS=Mus musculus GN=Npm1 PE=1 SV=1	710000	0	355000	0	355001	315
sp|P62334|PRS10_MOUSE	Psmc6	26S protease regulatory subunit 10B OS=Mus musculus GN=Psmc6 PE=1 SV=1	700000	0	350000	0	350001	316
sp|Q8BTM8|FLNA_MOUSE	Flna	Filamin-A OS=Mus musculus GN=Flna PE=1 SV=5	700000	0	350000	0	350001	317
sp|Q02248|CTNB1_MOUSE	Ctnnb1	Catenin beta-1 OS=Mus musculus GN=Ctnnb1 PE=1 SV=1	700000	0	350000	0	350001	318
sp|P19258|MPV17_MOUSE	Mpv17	Protein Mpv17 OS=Mus musculus GN=Mpv17 PE=1 SV=1	310000	380000	345000	0	345001	319
sp|P62320|SMD3_MOUSE	Snrpd3	Small nuclear ribonucleoprotein Sm D3 OS=Mus musculus GN=Snrpd3 PE=1 SV=1	680000	0	340000	0	340001	320
sp|Q8C0L0|TMX4_MOUSE	Tmx4	Thioredoxin-related transmembrane protein 4 OS=Mus musculus GN=Tmx4 PE=1 SV=2	510000	160000	335000	0	335001	321
sp|O88384|VTI1B_MOUSE	Vti1b	Vesicle transport through interaction with t-SNAREs homolog 1B OS=Mus musculus GN=Vti1b PE=1 SV=1	670000	0	335000	0	335001	322
sp|Q8BSL7|ARF2_MOUSE	Arf2	ADP-ribosylation factor 2 OS=Mus musculus GN=Arf2 PE=1 SV=2	660000	0	330000	0	330001	323
sp|Q99JX3|GORS2_MOUSE	Gorasp2	Golgi reassembly-stacking protein 2 OS=Mus musculus GN=Gorasp2 PE=1 SV=3	650000	0	325000	0	325001	324
sp|Q99N87|RT05_MOUSE	Mrps5	28S ribosomal protein S5, mitochondrial OS=Mus musculus GN=Mrps5 PE=1 SV=1	640000	0	320000	0	320001	325
sp|Q61292|LAMB2_MOUSE	Lamb2	Laminin subunit beta-2 OS=Mus musculus GN=Lamb2 PE=1 SV=2	640000	0	320000	0	320001	326
sp|Q9CQC9|SAR1B_MOUSE	Sar1b	GTP-binding protein SAR1b OS=Mus musculus GN=Sar1b PE=1 SV=1	630000	0	315000	0	315001	327
sp|P14733|LMNB1_MOUSE	Lmnb1	Lamin-B1 OS=Mus musculus GN=Lmnb1 PE=1 SV=3	630000	0	315000	0	315001	328
sp|Q6NZJ6|IF4G1_MOUSE	Eif4g1	Eukaryotic translation initiation factor 4 gamma 1 OS=Mus musculus GN=Eif4g1 PE=1 SV=1	630000	0	315000	0	315001	329
tr|A0JLN1|A0JLN1_MOUSE	Srp72	Srp72 protein (Fragment) OS=Mus musculus GN=Srp72 PE=2 SV=1	630000	0	315000	0	315001	330
sp|Q8BK08|TMM11_MOUSE	Tmem11	Transmembrane protein 11, mitochondrial OS=Mus musculus GN=Tmem11 PE=1 SV=1	630000	0	315000	0	315001	331
sp|Q8C5Q4|GRSF1_MOUSE	Grsf1	G-rich sequence factor 1 OS=Mus musculus GN=Grsf1 PE=1 SV=2	620000	0	310000	0	310001	332
tr|Q6P5B5|Q6P5B5_MOUSE	Fxr2	Fragile X mental retardation syndrome-related protein 2 OS=Mus musculus GN=Fxr2 PE=1 SV=1	620000	0	310000	0	310001	333
sp|Q8BG32|PSD11_MOUSE	Psmd11	26S proteasome non-ATPase regulatory subunit 11 OS=Mus musculus GN=Psmd11 PE=1 SV=3	620000	0	310000	0	310001	334
sp|P62274|RS29_MOUSE	Rps29	40S ribosomal protein S29 OS=Mus musculus GN=Rps29 PE=3 SV=2	620000	0	310000	0	310001	335
sp|Q3UH68|LIMC1_MOUSE	Limch1	LIM and calponin homology domains-containing protein 1 OS=Mus musculus GN=Limch1 PE=1 SV=2	610000	0	305000	0	305001	336
sp|Q9CQS2|NOP10_MOUSE	Nop10	H/ACA ribonucleoprotein complex subunit 3 OS=Mus musculus GN=Nop10 PE=3 SV=1	610000	0	305000	0	305001	337
sp|Q8BIJ6|SYIM_MOUSE	Iars2	Isoleucine--tRNA ligase, mitochondrial OS=Mus musculus GN=Iars2 PE=1 SV=1	590000	0	295000	0	295001	338
sp|O08579|EMD_MOUSE	Emd	Emerin OS=Mus musculus GN=Emd PE=1 SV=1	590000	0	295000	0	295001	339
sp|O35367|KERA_MOUSE	Kera	Keratocan OS=Mus musculus GN=Kera PE=2 SV=1	590000	0	295000	0	295001	340
sp|P97384|ANX11_MOUSE	Anxa11	Annexin A11 OS=Mus musculus GN=Anxa11 PE=1 SV=2	0	590000	295000	0	295001	341
sp|P37040|NCPR_MOUSE	Por	NADPH--cytochrome P450 reductase OS=Mus musculus GN=Por PE=1 SV=2	580000	0	290000	0	290001	342
sp|Q80ZS3|RT26_MOUSE	Mrps26	28S ribosomal protein S26, mitochondrial OS=Mus musculus GN=Mrps26 PE=1 SV=1	570000	0	285000	0	285001	343
sp|P47754|CAZA2_MOUSE	Capza2	F-actin-capping protein subunit alpha-2 OS=Mus musculus GN=Capza2 PE=1 SV=3	570000	0	285000	0	285001	344
sp|Q8BGC4|PTGR3_MOUSE	Zadh2	Prostaglandin reductase-3 OS=Mus musculus GN=Zadh2 PE=1 SV=1	560000	0	280000	0	280001	345
sp|P13020|GELS_MOUSE	Gsn	Gelsolin OS=Mus musculus GN=Gsn PE=1 SV=3	550000	0	275000	0	275001	346
tr|F8VQJ3|F8VQJ3_MOUSE	Lamc1	Laminin subunit gamma-1 OS=Mus musculus GN=Lamc1 PE=1 SV=1	550000	0	275000	0	275001	347
sp|P07759|SPA3K_MOUSE	Serpina3k	Serine protease inhibitor A3K OS=Mus musculus GN=Serpina3k PE=1 SV=2	550000	0	275000	0	275001	348
sp|P61089|UBE2N_MOUSE	Ube2n	Ubiquitin-conjugating enzyme E2 N OS=Mus musculus GN=Ube2n PE=1 SV=1	340000	200000	270000	0	270001	349
sp|P09541|MYL4_MOUSE	Myl4	Myosin light chain 4 OS=Mus musculus GN=Myl4 PE=1 SV=3	540000	0	270000	0	270001	350
sp|Q05CL8|LARP7_MOUSE	Larp7	La-related protein 7 OS=Mus musculus GN=Larp7 PE=1 SV=2	540000	0	270000	0	270001	351
sp|Q01815|CAC1C_MOUSE	Cacna1c	Voltage-dependent L-type calcium channel subunit alpha-1C OS=Mus musculus GN=Cacna1c PE=1 SV=1	210000	320000	265000	0	265001	352
sp|Q8C3X4|GUF1_MOUSE	Guf1	Translation factor Guf1, mitochondrial OS=Mus musculus GN=Guf1 PE=1 SV=1	530000	0	265000	0	265001	353
sp|O88685|PRS6A_MOUSE	Psmc3	26S protease regulatory subunit 6A OS=Mus musculus GN=Psmc3 PE=1 SV=2	510000	0	255000	0	255001	354
sp|Q9BCZ4|SELS_MOUSE	Selenos	Selenoprotein S OS=Mus musculus GN=Selenos PE=1 SV=3	510000	0	255000	0	255001	355
sp|P51125|ICAL_MOUSE	Cast	Calpastatin OS=Mus musculus GN=Cast PE=1 SV=2	510000	0	255000	0	255001	356
sp|Q920B9|SP16H_MOUSE	Supt16h	FACT complex subunit SPT16 OS=Mus musculus GN=Supt16h PE=1 SV=2	510000	0	255000	0	255001	357
sp|Q8R0Y8|S2542_MOUSE	Slc25a42	Mitochondrial coenzyme A transporter SLC25A42 OS=Mus musculus GN=Slc25a42 PE=1 SV=1	500000	0	250000	0	250001	358
sp|Q8BK64|AHSA1_MOUSE	Ahsa1	Activator of 90 kDa heat shock protein ATPase homolog 1 OS=Mus musculus GN=Ahsa1 PE=1 SV=2	500000	0	250000	0	250001	359
sp|P62141|PP1B_MOUSE	Ppp1cb	Serine/threonine-protein phosphatase PP1-beta catalytic subunit OS=Mus musculus GN=Ppp1cb PE=1 SV=3	500000	0	250000	0	250001	360
sp|Q6URW6|MYH14_MOUSE	Myh14	Myosin-14 OS=Mus musculus GN=Myh14 PE=1 SV=1	0	480000	240000	0	240001	361
sp|Q60675|LAMA2_MOUSE	Lama2	Laminin subunit alpha-2 OS=Mus musculus GN=Lama2 PE=1 SV=2	460000	0	230000	0	230001	362
sp|P47758|SRPRB_MOUSE	Srprb	Signal recognition particle receptor subunit beta OS=Mus musculus GN=Srprb PE=1 SV=1	460000	0	230000	0	230001	363
sp|Q9Z1W8|AT12A_MOUSE	Atp12a	Potassium-transporting ATPase alpha chain 2 OS=Mus musculus GN=Atp12a PE=1 SV=3	460000	0	230000	0	230001	364
sp|Q99JY3|GIMA4_MOUSE	Gimap4	GTPase IMAP family member 4 OS=Mus musculus GN=Gimap4 PE=1 SV=1	460000	0	230000	0	230001	365
sp|P60867|RS20_MOUSE	Rps20	40S ribosomal protein S20 OS=Mus musculus GN=Rps20 PE=1 SV=1	460000	0	230000	0	230001	366
sp|P46638|RB11B_MOUSE	Rab11b	Ras-related protein Rab-11B OS=Mus musculus GN=Rab11b PE=1 SV=3	450000	0	225000	0	225001	367
sp|O35286|DHX15_MOUSE	Dhx15	Pre-mRNA-splicing factor ATP-dependent RNA helicase DHX15 OS=Mus musculus GN=Dhx15 PE=1 SV=2	0	450000	225000	0	225001	368
sp|Q9JJI8|RL38_MOUSE	Rpl38	60S ribosomal protein L38 OS=Mus musculus GN=Rpl38 PE=1 SV=3	450000	0	225000	0	225001	369
sp|Q9D903|EBP2_MOUSE	Ebna1bp2	Probable rRNA-processing protein EBP2 OS=Mus musculus GN=Ebna1bp2 PE=2 SV=1	450000	0	225000	0	225001	370
sp|Q9JJ28|FLII_MOUSE	Flii	Protein flightless-1 homolog OS=Mus musculus GN=Flii PE=1 SV=1	0	450000	225000	0	225001	371
sp|Q9JIF7|COPB_MOUSE	Copb1	Coatomer subunit beta OS=Mus musculus GN=Copb1 PE=1 SV=1	160000	280000	220000	0	220001	372
sp|Q61234|SNTA1_MOUSE	Snta1	Alpha-1-syntrophin OS=Mus musculus GN=Snta1 PE=1 SV=1	0	440000	220000	0	220001	373
sp|Q9R0U0|SRS10_MOUSE	Srsf10	Serine/arginine-rich splicing factor 10 OS=Mus musculus GN=Srsf10 PE=1 SV=2	440000	0	220000	0	220001	374
tr|Q8BVI9|Q8BVI9_MOUSE	Slc25a4	Putative uncharacterized protein OS=Mus musculus GN=Slc25a4 PE=2 SV=1	430000	0	215000	0	215001	375
tr|Q3UMT8|Q3UMT8_MOUSE	Hnrnpr	Putative uncharacterized protein OS=Mus musculus GN=Hnrnpr PE=2 SV=1	430000	0	215000	0	215001	376
sp|Q7TPV4|MBB1A_MOUSE	Mybbp1a	Myb-binding protein 1A OS=Mus musculus GN=Mybbp1a PE=1 SV=2	0	430000	215000	0	215001	377
sp|P62897|CYC_MOUSE	Cycs	Cytochrome c, somatic OS=Mus musculus GN=Cycs PE=1 SV=2	430000	0	215000	0	215001	378
sp|Q8BZ98|DYN3_MOUSE	Dnm3	Dynamin-3 OS=Mus musculus GN=Dnm3 PE=1 SV=1	420000	0	210000	0	210001	379
sp|Q60668|HNRPD_MOUSE	Hnrnpd	Heterogeneous nuclear ribonucleoprotein D0 OS=Mus musculus GN=Hnrnpd PE=1 SV=2	420000	0	210000	0	210001	380
sp|Q8CC35|SYNPO_MOUSE	Synpo	Synaptopodin OS=Mus musculus GN=Synpo PE=1 SV=2	420000	0	210000	0	210001	381
sp|Q9D0A3|ARPIN_MOUSE	Arpin	Arpin OS=Mus musculus GN=Arpin PE=1 SV=1	410000	0	205000	0	205001	382
sp|P70372|ELAV1_MOUSE	Elavl1	ELAV-like protein 1 OS=Mus musculus GN=Elavl1 PE=1 SV=2	410000	0	205000	0	205001	383
sp|Q3TBW2|RM10_MOUSE	Mrpl10	39S ribosomal protein L10, mitochondrial OS=Mus musculus GN=Mrpl10 PE=1 SV=2	400000	0	200000	0	200001	384
sp|P49070|CAMLG_MOUSE	Camlg	Calcium signal-modulating cyclophilin ligand OS=Mus musculus GN=Camlg PE=1 SV=2	390000	0	195000	0	195001	385
sp|Q4VBD2|TAPT1_MOUSE	Tapt1	Transmembrane anterior posterior transformation protein 1 OS=Mus musculus GN=Tapt1 PE=1 SV=2	390000	0	195000	0	195001	386
tr|V9GWW6|V9GWW6_MOUSE	Mlip	Muscular LMNA-interacting protein OS=Mus musculus GN=Mlip PE=1 SV=1	390000	0	195000	0	195001	387
sp|P54775|PRS6B_MOUSE	Psmc4	26S protease regulatory subunit 6B OS=Mus musculus GN=Psmc4 PE=1 SV=2	0	380000	190000	0	190001	388
sp|P70168|IMB1_MOUSE	Kpnb1	Importin subunit beta-1 OS=Mus musculus GN=Kpnb1 PE=1 SV=2	270000	100000	185000	0	185001	389
sp|Q3TMP8|TM38A_MOUSE	Tmem38a	Trimeric intracellular cation channel type A OS=Mus musculus GN=Tmem38a PE=1 SV=2	130000	230000	180000	0	180001	390
tr|Q60638|Q60638_MOUSE	Map4	Microtubule-associated protein 4 (Fragment) OS=Mus musculus GN=Map4 PE=2 SV=1	360000	0	180000	0	180001	391
sp|Q8VDS8|STX18_MOUSE	Stx18	Syntaxin-18 OS=Mus musculus GN=Stx18 PE=1 SV=2	360000	0	180000	0	180001	392
tr|Q1WWK3|Q1WWK3_MOUSE	Hist1h1b	Hist1h1b protein (Fragment) OS=Mus musculus GN=Hist1h1b PE=2 SV=1	360000	0	180000	0	180001	393
sp|Q9CQ75|NDUA2_MOUSE	Ndufa2	NADH dehydrogenase [ubiquinone] 1 alpha subcomplex subunit 2 OS=Mus musculus GN=Ndufa2 PE=1 SV=3	360000	0	180000	0	180001	394
sp|B9EJ86|OSBL8_MOUSE	Osbpl8	Oxysterol-binding protein-related protein 8 OS=Mus musculus GN=Osbpl8 PE=1 SV=1	360000	0	180000	0	180001	395
sp|Q8BH58|TIPRL_MOUSE	Tiprl	TIP41-like protein OS=Mus musculus GN=Tiprl PE=1 SV=1	350000	0	175000	0	175001	396
sp|Q8BJW6|EIF2A_MOUSE	Eif2a	Eukaryotic translation initiation factor 2A OS=Mus musculus GN=Eif2a PE=1 SV=2	350000	0	175000	0	175001	397
sp|Q9D7X3|DUS3_MOUSE	Dusp3	Dual specificity protein phosphatase 3 OS=Mus musculus GN=Dusp3 PE=1 SV=1	340000	0	170000	0	170001	398
sp|P42925|PXMP2_MOUSE	Pxmp2	Peroxisomal membrane protein 2 OS=Mus musculus GN=Pxmp2 PE=1 SV=2	0	340000	170000	0	170001	399
sp|P62821|RAB1A_MOUSE	Rab1A	Ras-related protein Rab-1A OS=Mus musculus GN=Rab1A PE=1 SV=3	340000	0	170000	0	170001	400
sp|Q8C156|CND2_MOUSE	Ncaph	Condensin complex subunit 2 OS=Mus musculus GN=Ncaph PE=1 SV=1	340000	0	170000	0	170001	401
sp|Q9Z108|STAU1_MOUSE	Stau1	Double-stranded RNA-binding protein Staufen homolog 1 OS=Mus musculus GN=Stau1 PE=1 SV=1	330000	0	165000	0	165001	402
sp|Q99MQ4|ASPN_MOUSE	Aspn	Asporin OS=Mus musculus GN=Aspn PE=1 SV=1	0	330000	165000	0	165001	403
sp|Q6PFR5|TRA2A_MOUSE	Tra2a	Transformer-2 protein homolog alpha OS=Mus musculus GN=Tra2a PE=1 SV=1	330000	0	165000	0	165001	404
sp|Q5SSZ5|TENS3_MOUSE	Tns3	Tensin-3 OS=Mus musculus GN=Tns3 PE=1 SV=1	330000	0	165000	0	165001	405
sp|Q9DBG7|SRPRA_MOUSE	Srpra	Signal recognition particle receptor subunit alpha OS=Mus musculus GN=Srpra PE=1 SV=1	210000	110000	160000	0	160001	406
sp|P84091|AP2M1_MOUSE	Ap2m1	AP-2 complex subunit mu OS=Mus musculus GN=Ap2m1 PE=1 SV=1	320000	0	160000	0	160001	407
sp|Q9Z1Q5|CLIC1_MOUSE	Clic1	Chloride intracellular channel protein 1 OS=Mus musculus GN=Clic1 PE=1 SV=3	320000	0	160000	0	160001	408
sp|G5E8K5|ANK3_MOUSE	Ank3	Ankyrin-3 OS=Mus musculus GN=Ank3 PE=1 SV=1	310000	0	155000	0	155001	409
sp|Q9CRD2|EMC2_MOUSE	Emc2	ER membrane protein complex subunit 2 OS=Mus musculus GN=Emc2 PE=1 SV=1	310000	0	155000	0	155001	410
sp|Q9Z2I0|LETM1_MOUSE	Letm1	LETM1 and EF-hand domain-containing protein 1, mitochondrial OS=Mus musculus GN=Letm1 PE=1 SV=1	310000	0	155000	0	155001	411
sp|P42225|STAT1_MOUSE	Stat1	Signal transducer and activator of transcription 1 OS=Mus musculus GN=Stat1 PE=1 SV=1	310000	0	155000	0	155001	412
sp|Q8K3C3|LZIC_MOUSE	Lzic	Protein LZIC OS=Mus musculus GN=Lzic PE=1 SV=1	300000	0	150000	0	150001	413
tr|Q8C6Y2|Q8C6Y2_MOUSE	Slc12a7	Putative uncharacterized protein OS=Mus musculus GN=Slc12a7 PE=2 SV=1	300000	0	150000	0	150001	414
sp|Q9CZS1|AL1B1_MOUSE	Aldh1b1	Aldehyde dehydrogenase X, mitochondrial OS=Mus musculus GN=Aldh1b1 PE=1 SV=1	0	300000	150000	0	150001	415
sp|Q8C0C7|SYFA_MOUSE	Farsa	Phenylalanine--tRNA ligase alpha subunit OS=Mus musculus GN=Farsa PE=1 SV=1	300000	0	150000	0	150001	416
sp|Q3TVI8|PBIP1_MOUSE	Pbxip1	Pre-B-cell leukemia transcription factor-interacting protein 1 OS=Mus musculus GN=Pbxip1 PE=1 SV=2	170000	120000	145000	0	145001	417
sp|P03888|NU1M_MOUSE	Mtnd1	NADH-ubiquinone oxidoreductase chain 1 OS=Mus musculus GN=Mtnd1 PE=1 SV=3	0	290000	145000	0	145001	418
sp|Q9JIK9|RT34_MOUSE	Mrps34	28S ribosomal protein S34, mitochondrial OS=Mus musculus GN=Mrps34 PE=1 SV=1	290000	0	145000	0	145001	419
sp|Q8VCH8|UBXN4_MOUSE	Ubxn4	UBX domain-containing protein 4 OS=Mus musculus GN=Ubxn4 PE=1 SV=1	290000	0	145000	0	145001	420
sp|Q8BX10|PGAM5_MOUSE	Pgam5	Serine/threonine-protein phosphatase PGAM5, mitochondrial OS=Mus musculus GN=Pgam5 PE=1 SV=1	290000	0	145000	0	145001	421
sp|P51660|DHB4_MOUSE	Hsd17b4	Peroxisomal multifunctional enzyme type 2 OS=Mus musculus GN=Hsd17b4 PE=1 SV=3	290000	0	145000	0	145001	422
sp|Q8CGC4|LS14B_MOUSE	Lsm14b	Protein LSM14 homolog B OS=Mus musculus GN=Lsm14b PE=1 SV=3	290000	0	145000	0	145001	423
sp|Q9WTR5|CAD13_MOUSE	Cdh13	Cadherin-13 OS=Mus musculus GN=Cdh13 PE=1 SV=2	290000	0	145000	0	145001	424
tr|B2RXT3|B2RXT3_MOUSE	Ogdhl	Ogdhl protein OS=Mus musculus GN=Ogdhl PE=2 SV=1	290000	0	145000	0	145001	425
sp|Q8CI59|STEA3_MOUSE	Steap3	Metalloreductase STEAP3 OS=Mus musculus GN=Steap3 PE=1 SV=1	290000	0	145000	0	145001	426
tr|E9QN31|E9QN31_MOUSE	Nop2	Probable 28S rRNA (cytosine-C(5))-methyltransferase OS=Mus musculus GN=Nop2 PE=1 SV=1	290000	0	145000	0	145001	427
sp|Q02257|PLAK_MOUSE	Jup	Junction plakoglobin OS=Mus musculus GN=Jup PE=1 SV=3	280000	0	140000	0	140001	428
sp|P62962|PROF1_MOUSE	Pfn1	Profilin-1 OS=Mus musculus GN=Pfn1 PE=1 SV=2	280000	0	140000	0	140001	429
sp|Q8K1B8|URP2_MOUSE	Fermt3	Fermitin family homolog 3 OS=Mus musculus GN=Fermt3 PE=1 SV=1	280000	0	140000	0	140001	430
sp|Q9D0I9|SYRC_MOUSE	Rars	Arginine--tRNA ligase, cytoplasmic OS=Mus musculus GN=Rars PE=1 SV=2	280000	0	140000	0	140001	431
sp|P62309|RUXG_MOUSE	Snrpg	Small nuclear ribonucleoprotein G OS=Mus musculus GN=Snrpg PE=1 SV=1	270000	0	135000	0	135001	432
sp|Q8VE88|F1142_MOUSE	Fam114a2	Protein FAM114A2 OS=Mus musculus GN=Fam114a2 PE=1 SV=2	260000	0	130000	0	130001	433
sp|Q921T2|TOIP1_MOUSE	Tor1aip1	Torsin-1A-interacting protein 1 OS=Mus musculus GN=Tor1aip1 PE=1 SV=3	260000	0	130000	0	130001	434
sp|Q5XJY5|COPD_MOUSE	Arcn1	Coatomer subunit delta OS=Mus musculus GN=Arcn1 PE=1 SV=2	260000	0	130000	0	130001	435
sp|Q04750|TOP1_MOUSE	Top1	DNA topoisomerase 1 OS=Mus musculus GN=Top1 PE=1 SV=2	260000	0	130000	0	130001	436
sp|Q9CWE0|MFR1L_MOUSE	Mtfr1l	Mitochondrial fission regulator 1-like OS=Mus musculus GN=Mtfr1l PE=1 SV=1	250000	0	125000	0	125001	437
tr|Q6DFZ2|Q6DFZ2_MOUSE	Syne2	Nesprin-2 (Fragment) OS=Mus musculus GN=Syne2 PE=1 SV=1	250000	0	125000	0	125001	438
sp|Q9WUM4|COR1C_MOUSE	Coro1c	Coronin-1C OS=Mus musculus GN=Coro1c PE=1 SV=2	250000	0	125000	0	125001	439
sp|Q9CZ44|NSF1C_MOUSE	Nsfl1c	NSFL1 cofactor p47 OS=Mus musculus GN=Nsfl1c PE=1 SV=1	250000	0	125000	0	125001	440
sp|Q32MW3|ACO10_MOUSE	Acot10	Acyl-coenzyme A thioesterase 10, mitochondrial OS=Mus musculus GN=Acot10 PE=2 SV=1	250000	0	125000	0	125001	441
sp|Q4ZJN1|C1QT9_MOUSE	C1qtnf9	Complement C1q and tumor necrosis factor-related protein 9 OS=Mus musculus GN=C1qtnf9 PE=1 SV=1	250000	0	125000	0	125001	442
sp|Q8CAK1|CAF17_MOUSE	Iba57	Putative transferase CAF17 homolog, mitochondrial OS=Mus musculus GN=Iba57 PE=1 SV=1	250000	0	125000	0	125001	443
sp|Q8BKC5|IPO5_MOUSE	Ipo5	Importin-5 OS=Mus musculus GN=Ipo5 PE=1 SV=3	0	240000	120000	0	120001	444
sp|Q9CZJ2|HS12B_MOUSE	Hspa12b	Heat shock 70 kDa protein 12B OS=Mus musculus GN=Hspa12b PE=1 SV=1	240000	0	120000	0	120001	445
sp|Q61425|HCDH_MOUSE	Hadh	Hydroxyacyl-coenzyme A dehydrogenase, mitochondrial OS=Mus musculus GN=Hadh PE=1 SV=2	240000	0	120000	0	120001	446
sp|P46471|PRS7_MOUSE	Psmc2	26S protease regulatory subunit 7 OS=Mus musculus GN=Psmc2 PE=1 SV=5	230000	0	115000	0	115001	447
sp|P62196|PRS8_MOUSE	Psmc5	26S protease regulatory subunit 8 OS=Mus musculus GN=Psmc5 PE=1 SV=1	230000	0	115000	0	115001	448
sp|P16332|MUTA_MOUSE	Mut	Methylmalonyl-CoA mutase, mitochondrial OS=Mus musculus GN=Mut PE=1 SV=2	230000	0	115000	0	115001	449
sp|Q3U9G9|LBR_MOUSE	Lbr	Lamin-B receptor OS=Mus musculus GN=Lbr PE=1 SV=2	220000	0	110000	0	110001	450
sp|O35682|MYADM_MOUSE	Myadm	Myeloid-associated differentiation marker OS=Mus musculus GN=Myadm PE=1 SV=2	220000	0	110000	0	110001	451
sp|Q8BRK8|AAPK2_MOUSE	Prkaa2	5'-AMP-activated protein kinase catalytic subunit alpha-2 OS=Mus musculus GN=Prkaa2 PE=1 SV=3	220000	0	110000	0	110001	452
sp|P97379|G3BP2_MOUSE	G3bp2	Ras GTPase-activating protein-binding protein 2 OS=Mus musculus GN=G3bp2 PE=1 SV=2	220000	0	110000	0	110001	453
sp|Q6ZQ38|CAND1_MOUSE	Cand1	Cullin-associated NEDD8-dissociated protein 1 OS=Mus musculus GN=Cand1 PE=1 SV=2	0	210000	105000	0	105001	454
sp|Q8BG05|ROA3_MOUSE	Hnrnpa3	Heterogeneous nuclear ribonucleoprotein A3 OS=Mus musculus GN=Hnrnpa3 PE=1 SV=1	0	210000	105000	0	105001	455
sp|O55135|IF6_MOUSE	Eif6	Eukaryotic translation initiation factor 6 OS=Mus musculus GN=Eif6 PE=1 SV=2	210000	0	105000	0	105001	456
sp|Q09PK2|APRV1_MOUSE	Asprv1	Retroviral-like aspartic protease 1 OS=Mus musculus GN=Asprv1 PE=1 SV=1	210000	0	105000	0	105001	457
sp|Q3V384|AFG1L_MOUSE	Afg1l	AFG1-like ATPase OS=Mus musculus GN=Afg1l PE=1 SV=1	210000	0	105000	0	105001	458
sp|Q61768|KINH_MOUSE	Kif5b	Kinesin-1 heavy chain OS=Mus musculus GN=Kif5b PE=1 SV=3	0	210000	105000	0	105001	459
sp|P01029|CO4B_MOUSE	C4b	Complement C4-B OS=Mus musculus GN=C4b PE=1 SV=3	210000	0	105000	0	105001	460
sp|Q80YV4|PANK4_MOUSE	Pank4	Pantothenate kinase 4 OS=Mus musculus GN=Pank4 PE=1 SV=2	210000	0	105000	0	105001	461
sp|Q7TMY8|HUWE1_MOUSE	Huwe1	E3 ubiquitin-protein ligase HUWE1 OS=Mus musculus GN=Huwe1 PE=1 SV=5	200000	0	100000	0	100001	462
sp|Q921U8|SMTN_MOUSE	Smtn	Smoothelin OS=Mus musculus GN=Smtn PE=1 SV=2	190000	0	95000	0	95001	463
sp|Q99KU0|VMP1_MOUSE	Vmp1	Vacuole membrane protein 1 OS=Mus musculus GN=Vmp1 PE=1 SV=2	190000	0	95000	0	95001	464
sp|Q9JMC3|DNJA4_MOUSE	Dnaja4	DnaJ homolog subfamily A member 4 OS=Mus musculus GN=Dnaja4 PE=1 SV=1	190000	0	95000	0	95001	465
tr|Q3TRG2|Q3TRG2_MOUSE	Map3k20	Putative uncharacterized protein OS=Mus musculus GN=Map3k20 PE=2 SV=1	190000	0	95000	0	95001	466
sp|Q3U7R1|ESYT1_MOUSE	Esyt1	Extended synaptotagmin-1 OS=Mus musculus GN=Esyt1 PE=1 SV=2	190000	0	95000	0	95001	467
sp|O70133|DHX9_MOUSE	Dhx9	ATP-dependent RNA helicase A OS=Mus musculus GN=Dhx9 PE=1 SV=2	0	180000	90000	0	90001	468
sp|P11087|CO1A1_MOUSE	Col1a1	Collagen alpha-1(I) chain OS=Mus musculus GN=Col1a1 PE=1 SV=4	180000	0	90000	0	90001	469
sp|P11983|TCPA_MOUSE	Tcp1	T-complex protein 1 subunit alpha OS=Mus musculus GN=Tcp1 PE=1 SV=3	180000	0	90000	0	90001	470
sp|Q9QYC0|ADDA_MOUSE	Add1	Alpha-adducin OS=Mus musculus GN=Add1 PE=1 SV=2	180000	0	90000	0	90001	471
sp|P49312|ROA1_MOUSE	Hnrnpa1	Heterogeneous nuclear ribonucleoprotein A1 OS=Mus musculus GN=Hnrnpa1 PE=1 SV=2	170000	0	85000	0	85001	472
sp|P26041|MOES_MOUSE	Msn	Moesin OS=Mus musculus GN=Msn PE=1 SV=3	170000	0	85000	0	85001	473
sp|Q9CQV8|1433B_MOUSE	Ywhab	14-3-3 protein beta/alpha OS=Mus musculus GN=Ywhab PE=1 SV=3	0	170000	85000	0	85001	474
sp|Q9D1H9|MFAP4_MOUSE	Mfap4	Microfibril-associated glycoprotein 4 OS=Mus musculus GN=Mfap4 PE=1 SV=1	170000	0	85000	0	85001	475
sp|P70166|CPEB1_MOUSE	Cpeb1	Cytoplasmic polyadenylation element-binding protein 1 OS=Mus musculus GN=Cpeb1 PE=1 SV=1	170000	0	85000	0	85001	476
sp|O09110|MP2K3_MOUSE	Map2k3	Dual specificity mitogen-activated protein kinase kinase 3 OS=Mus musculus GN=Map2k3 PE=1 SV=2	100000	62000	81000	0	81001	477
sp|O54950|AAKG1_MOUSE	Prkag1	5'-AMP-activated protein kinase subunit gamma-1 OS=Mus musculus GN=Prkag1 PE=1 SV=2	0	160000	80000	0	80001	478
sp|A2AN08|UBR4_MOUSE	Ubr4	E3 ubiquitin-protein ligase UBR4 OS=Mus musculus GN=Ubr4 PE=1 SV=1	160000	0	80000	0	80001	479
sp|Q8BLF1|NCEH1_MOUSE	Nceh1	Neutral cholesterol ester hydrolase 1 OS=Mus musculus GN=Nceh1 PE=1 SV=1	160000	0	80000	0	80001	480
sp|Q8BK30|NDUV3_MOUSE	Ndufv3	NADH dehydrogenase [ubiquinone] flavoprotein 3, mitochondrial OS=Mus musculus GN=Ndufv3 PE=1 SV=1	0	160000	80000	0	80001	481
sp|Q6P5H6|FRMD5_MOUSE	Frmd5	FERM domain-containing protein 5 OS=Mus musculus GN=Frmd5 PE=1 SV=1	0	150000	75000	0	75001	482
sp|Q3UIJ9|MYZAP_MOUSE	Myzap	Myocardial zonula adherens protein OS=Mus musculus GN=Myzap PE=1 SV=1	150000	0	75000	0	75001	483
sp|P26369|U2AF2_MOUSE	U2af2	Splicing factor U2AF 65 kDa subunit OS=Mus musculus GN=U2af2 PE=1 SV=3	150000	0	75000	0	75001	484
sp|Q9CXW2|RT22_MOUSE	Mrps22	28S ribosomal protein S22, mitochondrial OS=Mus musculus GN=Mrps22 PE=1 SV=1	150000	0	75000	0	75001	485
sp|Q8VCF0|MAVS_MOUSE	Mavs	Mitochondrial antiviral-signaling protein OS=Mus musculus GN=Mavs PE=1 SV=1	140000	0	70000	0	70001	486
sp|Q5U458|DJC11_MOUSE	Dnajc11	DnaJ homolog subfamily C member 11 OS=Mus musculus GN=Dnajc11 PE=1 SV=2	140000	0	70000	0	70001	487
sp|Q9CRD0|OCAD1_MOUSE	Ociad1	OCIA domain-containing protein 1 OS=Mus musculus GN=Ociad1 PE=1 SV=1	140000	0	70000	0	70001	488
sp|P68254|1433T_MOUSE	Ywhaq	14-3-3 protein theta OS=Mus musculus GN=Ywhaq PE=1 SV=1	140000	0	70000	0	70001	489
sp|Q8BJZ4|RT35_MOUSE	Mrps35	28S ribosomal protein S35, mitochondrial OS=Mus musculus GN=Mrps35 PE=1 SV=2	130000	0	65000	0	65001	490
sp|P56565|S10A1_MOUSE	S100a1	Protein S100-A1 OS=Mus musculus GN=S100a1 PE=1 SV=2	120000	0	60000	0	60001	491
sp|P29341|PABP1_MOUSE	Pabpc1	Polyadenylate-binding protein 1 OS=Mus musculus GN=Pabpc1 PE=1 SV=2	120000	0	60000	0	60001	492
sp|Q8BX02|KANK2_MOUSE	Kank2	KN motif and ankyrin repeat domain-containing protein 2 OS=Mus musculus GN=Kank2 PE=1 SV=1	120000	0	60000	0	60001	493
sp|Q8BYL4|SYYM_MOUSE	Yars2	Tyrosine--tRNA ligase, mitochondrial OS=Mus musculus GN=Yars2 PE=1 SV=2	0	120000	60000	0	60001	494
sp|Q99MS7|EH1L1_MOUSE	Ehbp1l1	EH domain-binding protein 1-like protein 1 OS=Mus musculus GN=Ehbp1l1 PE=1 SV=1	0	120000	60000	0	60001	495
sp|Q8K4L3|SVIL_MOUSE	Svil	Supervillin OS=Mus musculus GN=Svil PE=1 SV=1	110000	0	55000	0	55001	496
sp|Q9CWK8|SNX2_MOUSE	Snx2	Sorting nexin-2 OS=Mus musculus GN=Snx2 PE=1 SV=2	110000	0	55000	0	55001	497
sp|Q9D773|RM02_MOUSE	Mrpl2	39S ribosomal protein L2, mitochondrial OS=Mus musculus GN=Mrpl2 PE=1 SV=1	110000	0	55000	0	55001	498
sp|O35678|MGLL_MOUSE	Mgll	Monoglyceride lipase OS=Mus musculus GN=Mgll PE=1 SV=1	110000	0	55000	0	55001	499
sp|Q6R0H7|GNAS1_MOUSE	Gnas	Guanine nucleotide-binding protein G(s) subunit alpha isoforms XLas OS=Mus musculus GN=Gnas PE=1 SV=1	110000	0	55000	0	55001	500
sp|Q99JI4|PSMD6_MOUSE	Psmd6	26S proteasome non-ATPase regulatory subunit 6 OS=Mus musculus GN=Psmd6 PE=1 SV=1	0	110000	55000	0	55001	501
sp|Q8CBE3|WDR37_MOUSE	Wdr37	WD repeat-containing protein 37 OS=Mus musculus GN=Wdr37 PE=1 SV=1	100000	0	50000	0	50001	502
sp|Q9CXY6|ILF2_MOUSE	Ilf2	Interleukin enhancer-binding factor 2 OS=Mus musculus GN=Ilf2 PE=1 SV=1	94000	0	47000	0	47001	503
sp|Q9Z1W9|STK39_MOUSE	Stk39	STE20/SPS1-related proline-alanine-rich protein kinase OS=Mus musculus GN=Stk39 PE=1 SV=1	93000	0	46500	0	46501	504
sp|P70336|ROCK2_MOUSE	Rock2	Rho-associated protein kinase 2 OS=Mus musculus GN=Rock2 PE=1 SV=1	92000	0	46000	0	46001	505
sp|Q64737|PUR2_MOUSE	Gart	Trifunctional purine biosynthetic protein adenosine-3 OS=Mus musculus GN=Gart PE=1 SV=3	0	90000	45000	0	45001	506
sp|P62315|SMD1_MOUSE	Snrpd1	Small nuclear ribonucleoprotein Sm D1 OS=Mus musculus GN=Snrpd1 PE=1 SV=1	88000	0	44000	0	44001	507
sp|Q6PDI5|ECM29_MOUSE	Ecm29	Proteasome-associated protein ECM29 homolog OS=Mus musculus GN=Ecm29 PE=1 SV=3	83000	0	41500	0	41501	508
tr|E9PUM4|E9PUM4_MOUSE	Tln2	Talin-2 OS=Mus musculus GN=Tln2 PE=1 SV=1	0	81000	40500	0	40501	509
sp|P10107|ANXA1_MOUSE	Anxa1	Annexin A1 OS=Mus musculus GN=Anxa1 PE=1 SV=2	0	81000	40500	0	40501	510
tr|Q8R126|Q8R126_MOUSE	Nop53	Gltscr2 protein (Fragment) OS=Mus musculus GN=Nop53 PE=2 SV=1	81000	0	40500	0	40501	511
sp|P46460|NSF_MOUSE	Nsf	Vesicle-fusing ATPase OS=Mus musculus GN=Nsf PE=1 SV=2	76000	0	38000	0	38001	512
sp|Q6A0A9|F120A_MOUSE	FAM120A	Constitutive coactivator of PPAR-gamma-like protein 1 OS=Mus musculus GN=FAM120A PE=1 SV=2	72000	0	36000	0	36001	513
sp|Q62009|POSTN_MOUSE	Postn	Periostin OS=Mus musculus GN=Postn PE=1 SV=2	70000	0	35000	0	35001	514
sp|Q62448|IF4G2_MOUSE	Eif4g2	Eukaryotic translation initiation factor 4 gamma 2 OS=Mus musculus GN=Eif4g2 PE=1 SV=2	66000	0	33000	0	33001	515
sp|Q9DBG3|AP2B1_MOUSE	Ap2b1	AP-2 complex subunit beta OS=Mus musculus GN=Ap2b1 PE=1 SV=1	0	65000	32500	0	32501	516
sp|P70698|PYRG1_MOUSE	Ctps1	CTP synthase 1 OS=Mus musculus GN=Ctps1 PE=1 SV=2	0	61000	30500	0	30501	517
sp|Q9Z2C8|YBOX2_MOUSE	Ybx2	Y-box-binding protein 2 OS=Mus musculus GN=Ybx2 PE=1 SV=1	60000	0	30000	0	30001	518
sp|Q9CQ92|FIS1_MOUSE	Fis1	Mitochondrial fission 1 protein OS=Mus musculus GN=Fis1 PE=1 SV=1	59000	0	29500	0	29501	519
sp|P27612|PLAP_MOUSE	Plaa	Phospholipase A-2-activating protein OS=Mus musculus GN=Plaa PE=1 SV=4	58000	0	29000	0	29001	520
sp|Q9D020|5NT3A_MOUSE	Nt5c3a	Cytosolic 5'-nucleotidase 3A OS=Mus musculus GN=Nt5c3a PE=1 SV=4	0	55000	27500	0	27501	521
sp|Q8R1Q8|DC1L1_MOUSE	Dync1li1	Cytoplasmic dynein 1 light intermediate chain 1 OS=Mus musculus GN=Dync1li1 PE=1 SV=1	0	55000	27500	0	27501	522
sp|Q3UHJ0|AAK1_MOUSE	Aak1	AP2-associated protein kinase 1 OS=Mus musculus GN=Aak1 PE=1 SV=2	54000	0	27000	0	27001	523
sp|O08788|DCTN1_MOUSE	Dctn1	Dynactin subunit 1 OS=Mus musculus GN=Dctn1 PE=1 SV=3	54000	0	27000	0	27001	524
sp|Q9WU78|PDC6I_MOUSE	Pdcd6ip	Programmed cell death 6-interacting protein OS=Mus musculus GN=Pdcd6ip PE=1 SV=3	0	40000	20000	0	20001	525
sp|P16283|B3A3_MOUSE	Slc4a3	Anion exchange protein 3 OS=Mus musculus GN=Slc4a3 PE=1 SV=2	0	37000	18500	0	18501	526
sp|P03911|NU4M_MOUSE	Mtnd4	NADH-ubiquinone oxidoreductase chain 4 OS=Mus musculus GN=Mtnd4 PE=1 SV=1	0	35000	17500	0	17501	527
sp|Q9JKV1|ADRM1_MOUSE	Adrm1	Proteasomal ubiquitin receptor ADRM1 OS=Mus musculus GN=Adrm1 PE=1 SV=2	35000	0	17500	0	17501	528
sp|P61014|PPLA_MOUSE	Pln	Cardiac phospholamban OS=Mus musculus GN=Pln PE=1 SV=1	4600000000	4200000000	4400000000	1200000	3666.66	529
sp|Q62407|SPEG_MOUSE	Speg	Striated muscle-specific serine/threonine-protein kinase OS=Mus musculus GN=Speg PE=1 SV=2	110000000	39000000	74500000	240000	310.415	530
sp|Q9ET78|JPH2_MOUSE	Jph2	Junctophilin-2 OS=Mus musculus GN=Jph2 PE=1 SV=2	310000000	160000000	235000000	1600000	146.875	531
sp|E9Q401|RYR2_MOUSE	Ryr2	Ryanodine receptor 2 OS=Mus musculus GN=Ryr2 PE=1 SV=1	750000000	900000000	825000000	7700000	107.143	532
sp|P07310|KCRM_MOUSE	Ckm	Creatine kinase M-type OS=Mus musculus GN=Ckm PE=1 SV=1	7700000	12000000	9850000	130000	75.7687	533
sp|Q61941|NNTM_MOUSE	Nnt	NAD(P) transhydrogenase, mitochondrial OS=Mus musculus GN=Nnt PE=1 SV=2	10000000	54000000	32000000	440000	72.7271	534
tr|Q9CR06|Q9CR06_MOUSE	Asph	Aspartate-beta-hydroxylase, isoform CRA_a OS=Mus musculus GN=Asph PE=1 SV=1	1100000000	7800000	553900000	7800000	71.0128	535
sp|Q68FD5|CLH1_MOUSE	Cltc	Clathrin heavy chain 1 OS=Mus musculus GN=Cltc PE=1 SV=3	8100000	11000000	9550000	230000	41.5216	536
sp|Q8BSY0|ASPH_MOUSE	Asph	Aspartyl/asparaginyl beta-hydroxylase OS=Mus musculus GN=Asph PE=1 SV=1	390000000	3100000	196550000	5000000	39.31	537
sp|P07356|ANXA2_MOUSE	Anxa2	Annexin A2 OS=Mus musculus GN=Anxa2 PE=1 SV=2	170000000	2700000	86350000	2300000	37.5435	538
tr|E9Q616|E9Q616_MOUSE	Ahnak	AHNAK nucleoprotein (desmoyokin) OS=Mus musculus GN=Ahnak PE=1 SV=1	51000000	12000000	31500000	1000000	31.5	539
sp|Q8CGP1|H2B1K_MOUSE	Hist1h2bk	Histone H2B type 1-K OS=Mus musculus GN=Hist1h2bk PE=1 SV=3	440000000	120000000	280000000	13000000	21.5385	540
sp|Q8R001|MARE2_MOUSE	Mapre2	Microtubule-associated protein RP/EB family member 2 OS=Mus musculus GN=Mapre2 PE=1 SV=1	6100000	1900000	4000000	190000	21.0525	541
sp|Q9CPR4|RL17_MOUSE	Rpl17	60S ribosomal protein L17 OS=Mus musculus GN=Rpl17 PE=1 SV=3	4900000	860000	2880000	180000	15.9999	542
sp|P43277|H13_MOUSE	Hist1h1d	Histone H1.3 OS=Mus musculus GN=Hist1h1d PE=1 SV=2	110000000	37000000	73500000	4600000	15.9783	543
sp|P70670|NACAM_MOUSE	Naca	Nascent polypeptide-associated complex subunit alpha, muscle-specific form OS=Mus musculus GN=Naca PE=1 SV=2	69000000	6600000	37800000	2400000	15.75	544
sp|C0HKE3|H2A1D_MOUSE	Hist1h2ad	Histone H2A type 1-D OS=Mus musculus GN=Hist1h2ad PE=1 SV=1	240000000	110000000	175000000	12000000	14.5833	545
sp|Q9DC07|LNEBL_MOUSE	Nebl	LIM zinc-binding domain-containing Nebulette OS=Mus musculus GN=Nebl PE=1 SV=1	11000000	3700000	7350000	510000	14.4117	546
sp|P62806|H4_MOUSE	Hist1h4a	Histone H4 OS=Mus musculus GN=Hist1h4a PE=1 SV=2	610000000	270000000	440000000	36000000	12.2222	547
sp|O08749|DLDH_MOUSE	Dld	Dihydrolipoyl dehydrogenase, mitochondrial OS=Mus musculus GN=Dld PE=1 SV=2	34000000	22000000	28000000	2300000	12.1739	548
sp|Q61584|FXR1_MOUSE	Fxr1	Fragile X mental retardation syndrome-related protein 1 OS=Mus musculus GN=Fxr1 PE=1 SV=2	18000000	2300000	10150000	850000	11.9412	549
sp|Q60931|VDAC3_MOUSE	Vdac3	Voltage-dependent anion-selective channel protein 3 OS=Mus musculus GN=Vdac3 PE=1 SV=1	11000000	19000000	15000000	1300000	11.5385	550
sp|P54071|IDHP_MOUSE	Idh2	Isocitrate dehydrogenase [NADP], mitochondrial OS=Mus musculus GN=Idh2 PE=1 SV=3	4000000	21000000	12500000	1100000	11.3636	551
sp|Q91VR5|DDX1_MOUSE	Ddx1	ATP-dependent RNA helicase DDX1 OS=Mus musculus GN=Ddx1 PE=1 SV=1	3400000	0	1700000	150000	11.3333	552
sp|P11798|KCC2A_MOUSE	Camk2a	Calcium/calmodulin-dependent protein kinase type II subunit alpha OS=Mus musculus GN=Camk2a PE=1 SV=2	5000000	3000000	4000000	380000	10.5263	553
sp|Q6PIE5|AT1A2_MOUSE	Atp1a2	Sodium/potassium-transporting ATPase subunit alpha-2 OS=Mus musculus GN=Atp1a2 PE=1 SV=1	1700000	5600000	3650000	350000	10.4285	554
sp|Q99LX0|PARK7_MOUSE	Park7	Protein DJ-1 OS=Mus musculus GN=Park7 PE=1 SV=1	410000	0	205000	20000	10.2495	555
sp|Q64522|H2A2B_MOUSE	Hist2h2ab	Histone H2A type 2-B OS=Mus musculus GN=Hist2h2ab PE=1 SV=3	1700000	1100000	1400000	140000	9.99994	556
sp|P62849|RS24_MOUSE	Rps24	40S ribosomal protein S24 OS=Mus musculus GN=Rps24 PE=1 SV=1	12000000	6900000	9450000	970000	9.74226	557
sp|P62754|RS6_MOUSE	Rps6	40S ribosomal protein S6 OS=Mus musculus GN=Rps6 PE=1 SV=1	14000000	3400000	8700000	900000	9.66666	558
sp|P43274|H14_MOUSE	Hist1h1e	Histone H1.4 OS=Mus musculus GN=Hist1h1e PE=1 SV=2	22000000	8300000	15150000	1600000	9.46874	559
sp|O08638|MYH11_MOUSE	Myh11	Myosin-11 OS=Mus musculus GN=Myh11 PE=1 SV=1	540000	760000	650000	70000	9.2856	560
sp|P19324|SERPH_MOUSE	Serpinh1	Serpin H1 OS=Mus musculus GN=Serpinh1 PE=1 SV=3	13000000	26000000	19500000	2200000	8.86363	561
sp|P62242|RS8_MOUSE	Rps8	40S ribosomal protein S8 OS=Mus musculus GN=Rps8 PE=1 SV=2	18000000	6300000	12150000	1400000	8.67857	562
sp|P14115|RL27A_MOUSE	Rpl27a	60S ribosomal protein L27a OS=Mus musculus GN=Rpl27a PE=1 SV=5	24000000	3500000	13750000	1600000	8.59375	563
sp|Q8K1M6|DNM1L_MOUSE	Dnm1l	Dynamin-1-like protein OS=Mus musculus GN=Dnm1l PE=1 SV=2	5000000	5300000	5150000	620000	8.30644	564
sp|Q6ZQ73|CAND2_MOUSE	Cand2	Cullin-associated NEDD8-dissociated protein 2 OS=Mus musculus GN=Cand2 PE=1 SV=2	2600000	2000000	2300000	290000	7.93101	565
sp|P51667|MLRV_MOUSE	Myl2	Myosin regulatory light chain 2, ventricular/cardiac muscle isoform OS=Mus musculus GN=Myl2 PE=1 SV=3	87000000	55000000	71000000	9000000	7.88889	566
sp|P14869|RLA0_MOUSE	Rplp0	60S acidic ribosomal protein P0 OS=Mus musculus GN=Rplp0 PE=1 SV=3	3500000	4800000	4150000	530000	7.83018	567
sp|Q9CQC7|NDUB4_MOUSE	Ndufb4	NADH dehydrogenase [ubiquinone] 1 beta subcomplex subunit 4 OS=Mus musculus GN=Ndufb4 PE=1 SV=3	3200000	19000000	11100000	1500000	7.4	568
sp|Q9D1G3|HHATL_MOUSE	Hhatl	Protein-cysteine N-palmitoyltransferase HHAT-like protein OS=Mus musculus GN=Hhatl PE=1 SV=2	710000	6000000	3355000	460000	7.29346	569
sp|Q9DB77|QCR2_MOUSE	Uqcrc2	Cytochrome b-c1 complex subunit 2, mitochondrial OS=Mus musculus GN=Uqcrc2 PE=1 SV=1	3400000	7600000	5500000	770000	7.14285	570
sp|Q62082|MYL10_MOUSE	Myl10	Myosin regulatory light chain 10 OS=Mus musculus GN=Myl10 PE=2 SV=1	23000000	24000000	23500000	3300000	7.12121	571
sp|P61979|HNRPK_MOUSE	Hnrnpk	Heterogeneous nuclear ribonucleoprotein K OS=Mus musculus GN=Hnrnpk PE=1 SV=1	2900000	9000000	5950000	860000	6.9186	572
sp|P68433|H31_MOUSE	Hist1h3a	Histone H3.1 OS=Mus musculus GN=Hist1h3a PE=1 SV=2	70000000	0	35000000	5200000	6.73077	573
sp|Q62417|SRBS1_MOUSE	Sorbs1	Sorbin and SH3 domain-containing protein 1 OS=Mus musculus GN=Sorbs1 PE=1 SV=2	4700000	3900000	4300000	640000	6.71874	574
sp|Q8BMS1|ECHA_MOUSE	Hadha	Trifunctional enzyme subunit alpha, mitochondrial OS=Mus musculus GN=Hadha PE=1 SV=1	87000000	77000000	82000000	13000000	6.30769	575
sp|Q9CRB8|MTFP1_MOUSE	Mtfp1	Mitochondrial fission process protein 1 OS=Mus musculus GN=Mtfp1 PE=1 SV=1	9100000	5800000	7450000	1200000	6.20833	576
sp|Q9CQN1|TRAP1_MOUSE	Trap1	Heat shock protein 75 kDa, mitochondrial OS=Mus musculus GN=Trap1 PE=1 SV=1	2600000	4200000	3400000	550000	6.18181	577
sp|P48678|LMNA_MOUSE	Lmna	Prelamin-A/C OS=Mus musculus GN=Lmna PE=1 SV=2	7800000	4400000	6100000	990000	6.16161	578
sp|Q60932|VDAC1_MOUSE	Vdac1	Voltage-dependent anion-selective channel protein 1 OS=Mus musculus GN=Vdac1 PE=1 SV=3	14000000	32000000	23000000	3900000	5.89743	579
sp|O70456|1433S_MOUSE	Sfn	14-3-3 protein sigma OS=Mus musculus GN=Sfn PE=1 SV=2	780000	2600000	1690000	290000	5.82757	580
sp|Q9CPQ8|ATP5L_MOUSE	Atp5l	ATP synthase subunit g, mitochondrial OS=Mus musculus GN=Atp5l PE=1 SV=1	4800000	8000000	6400000	1100000	5.81818	581
sp|Q9CXI0|COQ5_MOUSE	Coq5	2-methoxy-6-polyprenyl-1,4-benzoquinol methylase, mitochondrial OS=Mus musculus GN=Coq5 PE=1 SV=2	1400000	2200000	1800000	310000	5.80644	582
sp|Q8BP67|RL24_MOUSE	Rpl24	60S ribosomal protein L24 OS=Mus musculus GN=Rpl24 PE=1 SV=2	4700000	3400000	4050000	700000	5.78571	583
tr|J3QQ16|J3QQ16_MOUSE	Col6a3	Collagen, type VI, alpha 3 OS=Mus musculus GN=Col6a3 PE=1 SV=1	8700000	1300000	5000000	870000	5.74712	584
sp|Q8BH59|CMC1_MOUSE	Slc25a12	Calcium-binding mitochondrial carrier protein Aralar1 OS=Mus musculus GN=Slc25a12 PE=1 SV=1	27000000	59000000	43000000	7600000	5.65789	585
sp|Q5EBG6|HSPB6_MOUSE	Hspb6	Heat shock protein beta-6 OS=Mus musculus GN=Hspb6 PE=1 SV=1	4100000	3800000	3950000	700000	5.64285	586
sp|O35295|PURB_MOUSE	Purb	Transcriptional activator protein Pur-beta OS=Mus musculus GN=Purb PE=1 SV=3	640000	0	320000	57000	5.61395	587
sp|Q8CAQ8|MIC60_MOUSE	Immt	MICOS complex subunit Mic60 OS=Mus musculus GN=Immt PE=1 SV=1	65000000	66000000	65500000	12000000	5.45833	588
sp|Q921F2|TADBP_MOUSE	Tardbp	TAR DNA-binding protein 43 OS=Mus musculus GN=Tardbp PE=1 SV=1	1300000	0	650000	120000	5.41663	589
sp|O08582|GTPB1_MOUSE	Gtpbp1	GTP-binding protein 1 OS=Mus musculus GN=Gtpbp1 PE=1 SV=2	190000	4700000	2445000	460000	5.31521	590
sp|P11499|HS90B_MOUSE	Hsp90ab1	Heat shock protein HSP 90-beta OS=Mus musculus GN=Hsp90ab1 PE=1 SV=3	40000000	66000000	53000000	10000000	5.3	591
sp|Q8VHX6|FLNC_MOUSE	Flnc	Filamin-C OS=Mus musculus GN=Flnc PE=1 SV=3	6800000	3200000	5000000	950000	5.26315	592
sp|Q9QYG0|NDRG2_MOUSE	Ndrg2	Protein NDRG2 OS=Mus musculus GN=Ndrg2 PE=1 SV=1	3100000	5400000	4250000	810000	5.24691	593
sp|Q8K310|MATR3_MOUSE	Matr3	Matrin-3 OS=Mus musculus GN=Matr3 PE=1 SV=1	390000	140000	265000	51000	5.196	594
sp|O08756|HCD2_MOUSE	Hsd17b10	3-hydroxyacyl-CoA dehydrogenase type-2 OS=Mus musculus GN=Hsd17b10 PE=1 SV=4	15000000	6700000	10850000	2100000	5.16666	595
sp|Q8VIJ6|SFPQ_MOUSE	Sfpq	Splicing factor, proline- and glutamine-rich OS=Mus musculus GN=Sfpq PE=1 SV=1	830000	410000	620000	120000	5.16663	596
sp|Q9DC69|NDUA9_MOUSE	Ndufa9	NADH dehydrogenase [ubiquinone] 1 alpha subcomplex subunit 9, mitochondrial OS=Mus musculus GN=Ndufa9 PE=1 SV=2	4900000	27000000	15950000	3100000	5.14516	597
sp|P58281|OPA1_MOUSE	Opa1	Dynamin-like 120 kDa protein, mitochondrial OS=Mus musculus GN=Opa1 PE=1 SV=1	4200000	3800000	4000000	780000	5.1282	598
sp|P00405|COX2_MOUSE	Mtco2	Cytochrome c oxidase subunit 2 OS=Mus musculus GN=Mtco2 PE=1 SV=1	5400000	43000000	24200000	4800000	5.04167	599

## Sheet: Fig.1h
	Fig.1h Intensity (a.u.)
	RyR2+CMYA5	RyR2 alone	CMYA5 alone
	796.007	205.451	160.8
	1854.52	252.488	368.122
	1694.78	235.772	309.463
	1688.44	223.324	316.62
	1267.49	276.243	378.743
	520.36	238.791	291.562
	1290.74	216.292	322.97
	682.303	192.701	370.912
	1499.78	205.149	345.094
	1573.71	315.327	340.19
	857.839	271.869	320.532
	813.615	291.478	306.654
	1433.23	274.541	322.273
	1652.18		308.436
	1544.81		380.183

## Sheet: Fig.2c
	Fig. 2c qPCR transcirpt level
	FP1/RP1			FP2/RP2
	WT	HET	KO	WT	HET	KO
	99.9876	43.5449	0.007623	86.2293	43.335	17.3113
	97.6187	38.7805	0.009311	106.972	65.3227	10.7298
	102.394	20.388	0.005909	106.798	43.044	10.3401
	104.278	45.4553	0.007205	97.5602	43.3242	16.7681
	96.5747	43.5699	0.002001	102.44	60.3304	11.1294
	99.1471	50.9176	0.001487			10.4505

## Sheet: Fig.2f
	Fig. 2f HW/BW
	1.5 months			3 months				6 months
	WT	HET	KO	WT		HET	KO	WT	HET	KO
	0.004872	0.005158	0.005353	0.00433247		0.00451282	0.00604379	0.00441664	0.00419949	0.00486851
	0.004975	0.004957	0.005677	0.00462665		0.00429541	0.00559364	0.00448505	0.00375721	0.0046292
	0.004625	0.004938	0.004967	0.00463696		0.00421875	0.00506363	0.0042558	0.00425206	0.00566359
	0.004597	0.005071	0.004765	0.00438845		0.00471979	0.005375	0.00455949	0.00461639	0.00426263
	0.005143	0.005082	0.004961	0.00437353		0.00426654	0.00482875	0.00471208	0.00483483	0.00509798
	0.004921	0.005116	0.004891	0.00437057		0.00459561	0.00536575	0.00425428	0.00490092	0.00463502
	0.00469	0.004818	0.005036	0.00448276		0.00499751	0.00519603	0.00482721	0.00442559	0.00399931
	0.004979	0.004419	0.005088	0.00411311		0.00491986	0.00457026	0.00435246	0.00439442	0.00479686
	0.004926	0.005336	0.005324	0.00433485		0.0046037	0.00457555	0.00439527	0.00441823	0.00442578
	0.005025	0.004777	0.005208	0.004876		0.00499787	0.00543293	0.00467431	0.00399276	0.00474692
	0.005403	0.004759	0.005056	0.004688		0.0041612		0.00458521	0.00435318	0.00469074
	0.004965	0.004778	0.005049	0.004841		0.00486039		0.00415475	0.00376732	0.00498824
	0.005109	0.004743	0.005041	0.004693		0.00502582		0.00506303	0.0043201	0.00594376
	0.005285	0.004778	0.00471341	0.004346		0.0048806		0.00466418	0.00444412	0.00465844
	0.004702	0.00449575	0.00434542	0.004916		0.00479843		0.0046927	0.00463958	0.0046503
	0.004451	0.00500579	0.00503658	0.004915		0.00439035		0.00508687	0.00429546	0.00506434
	0.004418	0.00488683	0.00519151	0.004557		0.00465748		0.00418075	0.00495511	0.00505124
	0.00493256	0.00461617	0.00471594	0.004932		0.00485339		0.00384817	0.00430538	0.00483811
	0.00475478	0.00454758		0.004693		0.00472761		0.00449375	0.00357904	0.00451269
	0.00536017	0.00477784		0.004958		0.00445089		0.00393598	0.00379408	0.00428142
	0.00459036					0.00431655			0.00398603	0.00491321
						0.00459353			0.00407922	0.00507253
						0.00461949			0.0048929	0.00468109
						0.005289			0.00523896	0.00490683
						0.00517			0.00453153	0.00506655
						0.004663			0.00459541
						0.004353			0.00489198
						0.004458			0.00504014
						0.004306			0.00435317
						0.004487			0.00479335
						0.004425			0.00423272
						0.004433			0.00428514
						0.004189			0.00443177
						0.00504			0.00460521
						0.00508			0.00448414
						0.004559			0.00435897
									0.00551073
									0.003837
									0.00407579
									0.00387012
									0.00480797
									0.00454093
									0.00385202
									0.00611993
									0.00455172
									0.00460645
									0.00421696
									0.00451659
									0.00470747
									0.0045234
									0.00478107
									0.0050833
									0.00471439
									0.00436413
									0.00549862
									0.00505386
									0.00503876
									0.00460087
									0.00462949
									0.00444306
									0.00458747

## Sheet: Fig.2g
	Fig. 2g FS %
	1.5 months			3 months				6 months
	WT	HET	KO	WT		HET	KO	WT	HET	KO
	45.3968	47.1751	40.25	46.5986		29.8544	31.8681	41.6201	44.4156	36.3388
	38.8759	41.8079	35.1421	49.8382		35.7923	21.608	38.874	45.5263	39.3768
	41.6256	41.2256	37.1508	41.9355		33.5	39.045	45.2663	42.663	32.2115
	39.7368	45.1613	40	43.6585		35.782	30.829	45.858	50.4399	50.8721
	31.5315	41.5513	41.0319	50.5376		40.4321	32.6704	42.0168	36.75	30.7106
	44.6753	40.9972	37.4101	47.0414		39.6011	39.7101	50.3205	50.1393	44.8378
	50.6297	42.8572	34.3902	39.0374		39.1931	35.2113	53.0974	46.0957	27.1318
	44.2049	34.9206	47.4359	40.201		38.0556	30.7517	45.6757	48.9247	34.6734
	38.5827	45.2196	47.0149	44.709		37.9104	36.9444	37.1571	49.8721	32.0611
	46.3415	40.0498	44.8931	48.169		36.1477	44.3243	51.3353	50.3632	42.5656
	45.5307	39.6465	43.8356	45.4545		44.3914	38.7435	38.1503	43.6658	28.1796
	39.8754	35.7327	35.3107	51.8717		36.598	31.383	33.9196	44.709	43.4251
	40.1316	40.1099	27.5773	43.871		45.0262	30.8311	48.6726	45.5041	29.5213
	43.5436	42.6396	50	45.946		38.9578	32.7778	43.1078	33.6609	30.3763
	46.1988	41.8919	38.5294	41.8848		42.2274	36.3372	51.4195	38.2022	29.6791
	40.4762	46.1165	35.1955	48.5246		51.3967	46.6464	54.7085	51.7615	44.2308
	51.2129	39.4737	37.1951	51.7134		42.5178	37.2493	51.5152	47.7273	36.0902
	52.9086	44.226	35	42.8962		43.9276	37.931	49.7778	41.8345	35.9338
	51.3441	37.0466	32.8841	44.5454		47.2222	33.1461	50.9615	46.3731	30.0813
	50.4249	47.043	47.1337	55.2325		51.9445	30.7278	42.4242	39.5833	40.9375
	47.3856	36.1323	42.8152	37.8082		41.691	31.9588	44.5378	49.3671	47.9167
	42.1801	43.5897	40.2174	46.6276		47.7401	27.6423	38.9671	48.1586
	48.9676	29.9712	41.9939	43.1138		48.4849	49.3506	49.7585	47.8964
		40.7202	36.1905	52.7157		39.375	37.5335	45.2736	44.6429
		48.7059	35.9629	45.6338		42.7778	43.8235		50.565
		41.3158	36.6834			41.4985	36.9823		50.4425
		41.0112				48.6928	41.0112		49.4186
		35.0917				51.4512	34.7701		34.5206
		42.7778				50.6098			43.3014
		36.8876				41.4322			51.5151
		36.0614				44.3272			43.3249
		48				44.2049			52.322
		49.0384				42.7692			46.2963
		44.1088				50.4823			36.6197
		50.7987				49.1018			43.1707
		41.543				34.1954			48.6111
		52.0958				50.7463			43.8287
		50.7599				41.5625			36.4641
		43.6923				50.9749			45.2926
		50				46.0452			49.1803
		53.0488				45.8333
		47.1502				52.7687
		49.3548				39.5604
						45.8204
						39.9456
						42.2785
						42.4658
						40.9605
						43.582
						54.7753
						45.3826
						39.2283

## Sheet: Fig.2h
		Fig.2h T-tubule
		Transverse		Longitudinal
		WT	KO	WT	KO
		0.226719	0.100546	0.014375	0.099109
		0.224	0.114622	0	0.111462
		0.193598	0.082236	0.017236	0.1157
		0.218837	0.108643	0.020776	0.081055
		0.220845	0.150556	0.009412	0.024444
		0.189429	0.082391	0.024884	0.152588
		0.173469	0.053061	0.019592	0.033469
		0.206667	0.133838	0.035278	0.125803
		0.185244	0.127423	0.0304	0.070394
		0.236356	0.073336	0.014257	0.143957
		0.192742	0.071641	0.060381	0.077586
		0.160242	0.087672	0.06576	0.098917
		0.199008	0.091402	0.004628	0.148369
		0.201368	0.060993	0.025134	0.140248
		0.219383	0.076151	0.008148	0.121074
		0.206516	0.148466	0.030934	0.055549
		0.177322	0.049191	0.01693	0.136997
		0.192469	0.054891	0.001975	0.119667
		0.178055	0.105774	0.02324	0.146848
		0.186419	0.101454	0.043685	0.122576
		0.177901	0.082466	0.006173	0.094544
		0.179528	0.101001	0.009324	0.075311
		0.21702	0.079817	0.003769	0.163397
		0.152397	0.118056	0.080992	0.113662
		0.222222	0.066173	0.037858	0.118765
		0.214475	0.119093	0.024764	0.092208
		0.159995	0.07964	0.034615	0.128116
		0.16568	0.118163	0.011361	0.097551
		0.179282	0.07975	0.002379	0.092864
		0.209562	0.083927	0.031242	0.081391
		0.205183	0.07128	0.008162	0.07154
		0.184852	0.07917	0.026522	0.104913
		0.175918	0.145629	0.008571	0.060721
		0.180638	0.10571	0.033202	0.081597
		0.163194	0.094498	0.014757	0.0631
		0.188851	0.073136	0.026185	0.136568
		0.197852	0.09349	0.012193	0.124134
		0.176745	0.052406	0.015276	0.091963
		0.158566	0.100019	0.044186	0.156202
		0.165721	0.069539	0.041798	0.169816
		0.242815	0.132523	0	0.106867
		0.207357	0.087936	0.0153	0.14645
		0.181886	0.119126	0.019036	0.080756
		0.210921	0.105443	0.044098	0.102617
		0.202103	0.110466	0.006554	0.147961
		0.266359	0.105999	0.023795	0.117035
		0.140833	0.108611	0.020556	0.0975
		0.204721	0.131313	0.010712	0.059076
		0.192426	0.0866	0.05296	0.071453
		0.231938	0.054961	0.011259	0.131589
		0.250368	0.097412	0.023945	0.100342
		0.232791	0.096644	0.011138	0.090085
		0.192636	0.112269	0.024491	0.14564
		0.20727	0.156122	0.013074	0.159184
		0.254233	0.127914	0.027681	0.10502
		0.172929	0.063265	0.030783	0.155714
		0.156357	0.035544	0.035487	0.158685
		0.173438	0.101746	0.009688	0.085443
		0.191746	0.061419	0.026662	0.119161
		0.188207	0.0739	0.022635	0.143927
		0.205322		0.025879
		0.21019		0.02721
		0.217812		0.001719
		0.174953		0.004569
		0.158817		0.042981
		0.176115		0.028975
		0.161728		0.048395

## Sheet: Fig.2l
		Fig.2l EM
		Circularity		Coupling ratio			Z line distance nm
		WT	KO	WT	KO
		1.46884	1.92866	0.516612	0.183196		WT	KO
		1.13373	2.24418	0.239424	0.331587		8.57245	135.536
		1.11796	1.60167	0.39972	0.417197		115.939	80.2105
		1.09339	1.80328	0.307823	0.851789		36.3721	120.702
		1.31926	1.15375	0.608589	0.469999		10.6037	50.7153
		1.16142	3.12294	0.46812	0.383528		40.4756	67.9063
		1.14748	1.18112	0.658747	0.347016		24.5203	12.9711
		1.03625	1.26676	0.247202	0.182751		67.2844	187.109
		1.06621	3.60985	0.341847	0.161713		43.7705	276.086
		1.07701	1.64261	0.574832	0.402075		66.074	42.3136
		1.07692	1.32932	0.301378	0.300424		47.4867	99.198
		1.21684	2.06228	0.872916	0.0870765		53.4687	7.98154
		1.24746	1.18482	0.884777	0.26009		50.8383	88.4315
		1.0571	1.3147	0.937782	0.22842		94.9198	120.278
		1.09787	2.24486	0.68571	0.490427		56.2003	37.4621
		1.52395	1.57826	0.939428	0.345667		37.8517	30.1304
		2.75947	2.19192	0.720885	0.365604		36.9784	71.4888
		1.08386	1.50037	0.774222	0.177063		48.2913	60.2781
		1.56411	1.16411	0.285132	0.534446		47.9755	65.6237
		1.44354	4.4853	0.477164	0.377733		69.9705	132.613
		2.41182	1.39757	0.303251	0.18662		53.7865	49.7867
		1.08552	2.16371	0.391069	0.244522		6.04276	177.142
			1.33379		0.36115		12.434	128.958
			2.6609		0.260018		19.1079	208.751
			1.61215		0.605102		22.6811	55.7361
			1.20631		0.79233		70.2523	55.0268
			4.31782		0.309883		20.3026	118.427
			1.61532		0.305425		16.5564	163.605
			4.05432		0.309324		51.2002	104.881
			2.81703		0.37076		46.4877	79.316
			1.53847		0.497854		52.1913	238.817
			1.66101		0.261262		7.64026	41.9143
			1.13448		0.621674		26.5457	35.8413
			1.30216		0.476445		53.6672	56.1343
			1.37432		0.320896		31.449	5.68058
			2.00471		0.317307		33.4264	12.6163
			1.72161		0.277907		84.2277	161.069
			1.49759		0.557327		21.0596	135.625
							38.9783	204.903
							13.5922	233.466
							44.6138	126.617
							19.5005	171.373
							36.4237	117.891
							32.6466	46.1092
							17.6046	10.3501
							25.7647	29.1606
							12.1994	123.11
							14.852	186.576
							16.8227	176.328
							32.2851	299.53
							34.5492	156.756
							36.6784	186.825
							54.004	189.58
							55.3003	191.385
							13.4137	158.805
							29.4669	99.1528
							13.2486	183.368
							26.9807	105.656
							34.2817	195.351
							6.2472	165.434
							23.6128	153.928
							28.1809	27.7989
							23.7053	28.2672
							40.3159	185.69
								60.0155
								182.556
								18.9218
								20.884
								101.676
								84.9328
								109.194
								58.4909
								13.6256
								48.0666
								32.4699
								22.3012
								58.3363
								89.177
								105.376
								36.8718
								1.66877
								6.59769
								18.9488
								17.1462
								102.635
								9.91002
								16.3852
								18.783
								84.1126
								58.4615
								69.721
								8.7142
								20.6239
								23.3182
								133.711
								88.3646
								47.749
								26.5211

## Sheet: Fig.4b
	Fig.4b spark frequency (Sparks*10-2 μm * s-1)
	WT Basal	WT ISO	KO Basal	KO ISO
	0	0	0.159899	0
	0.42652	0.853041	0	1.69915
	0	0.42652	0.849573	51.6089
	0	1.27436	0.424786	51.1824
	0	0.42652	0	43.753
	0	0.42652	0.42652	43.0785
	0	0.424786	3.7689	37.9603
	0.424786	0.42652	0	0
	0.42652	0	0.42652	0
	0	0.42652	5.09744	1.69915
	0.849573	0.424786	0.424786	6.3978
	0	0	0	0
	0	5.11824	0.424786	0.853041
	0	2.55912	0.853041	0.424786
	0.853041	0	2.98564	0
	0	0.849573	0.424786	0
	0	0.42652	0	17.841
	0	0.42652	0	0
	0.424786	2.54872	0	0
	0	0	0	2.55912
	0	0.853041	1.27436	0.853041
	0	0.849573	0	6.82432
	1.69915	0.424786	0.849573	35.6821
	0	0	0	1.27956
	0.424786	8.10389	0.424786	35.8277
	0	0	0.42652	1.27436
	0	0	0.424786	2.54872
	0.849573	0.424786	0	0.853041
	0		0.424786	0.853041
	0		0.853041	0
	0		0.424786	2.98564
	0		0	2.54872
	0.424786		0	0
			0	2.12393
				3.41216
				1.48094
				0.853041
				26.0177
				1.27436
				0.42652
				2.1326
				1.27956
				1.27436
				4.24786
				4.69172
				0.424786
				17.841
				0.849573
				4.2652

## Sheet: Fig.4e
		Fig.4eTransient amplitude
		KO basal	KO ISO	WT basal	WT ISO
		0.523673	3.34155	0.794678	3.7682
		0.511952	1.1131	0.422881	3.44015
		0.211009	3.13732	1.8093	4.38012
		0.895713	2.52783	2.75716	5.21879
		0.504721	1.81969	1.35245	3.49477
		0.478909	3.93371	2.14179	4.54321
		0.538648	3.27844	1.125	3.34138
		0.640057	3.3755	1.47541	3.49111
		0.605441	3.80015	1.56767	4.77984
		0.62612	3.0255	0.430208	4.37881
		0.585229	2.58591	0.458159	4.74785
		0.473187	1.56011	0.976663	4.44389
		1.89294	2.04195	2.59345	3.63094
		1.53477	4.55048	1.89296	5.49934
		1.17964	2.41921	0.433433	4.57612
		0.707238	2.8518	0.463375	3.04353
		1.24931	2.4649	0.290384	3.34318
		0.652186	1.89403	0.949571	3.17438
		0.729285	2.45667	1.07597	4.34614
		0.590822	3.40416	0.459682	3.96608
		1.82099	2.75559	1.12224	3.51295
		0.641601	3.18286	1.37918	1.92035
		0.619602	4.03714	0.527679	2.23344
		0.659195	3.64043	2.05383	2.88569
		1.22132	0.990103		3.0755
		1.33701	1.43075
		0.707925	3.92688
		0.65417	3.71613
		0.567691	3.3799
		0.323681	3.27327
		0.335391	3.19505
		1.78716	2.33024
		0.841469	2.36379
		0.934891	3.44029
		0.95398	3.29052
		0.395614	2.81265
		0.47607	3.12839
		0.592617	4.05879
		0.230131	3.84497
		0.181261	3.21902
		0.342374	3.43291
		0.251343	3.10087
		0.631574	3.2657
		0.791032	2.68994
		0.849197	2.44097
		0.363493	3.45325
		1.38172	0.94258
		1.71094	2.38658
		0.977285	1.3664
		0.792079	1.12883
		0.435718	1.08098
		1.02721	3.36734
		1.50325	2.36704
		0.403298	1.22891
		0.3344	3.62161
		0.657567	2.23284
		0.236619	1.64691
		0.484937	3.37602
		0.415433	5.61249
		0.53989	3.06918
		0.495894	3.59996
		0.813182	2.76618
		0.930676	1.84353
		0.393968	4.26152
		0.556519	2.7866
		0.990677	2.88887
		0.60421	1.54541
		0.834592	3.87477
		1.01435	1.83221
		0.249383	3.65713
		0.271563	1.89937
		0.546205
		0.348299
		0.387186
		1.00405
		0.755295
		1.06004
		0.742014
		1.46354
		0.910633
		1.33805
		1.93375
		1.13468
		1.92309
		0.899979
		1.38468
		0.718624
		0.596617
		1.5978
		1.12959

## Sheet: Fig.4f
	Fig.4f Evoked spark frequency (Sparks*10-2 μm * s-1)
	KO	KO ISO	WT	WT ISO
	3.64046	0.131165	1.09077	0
	10.4651	0	0	0.354948
	1.04591	1.89364	0	0
	0.388122	0.439284	0	0
	0.322142	0.295543	0	0
	0.527236	2.56198	0	0.429141
	0.29047	0.334172	0	0.411169
	2.41758	0.556184	0	0.55198
	0	0.927217	0	0.891125
	0.342704	0.713967	0	0
	0	3.78205	0	0
	0	4.68229	0	0
	0.287626	5.76641	0	0.354782
	0.318746	0.33371	0	1.129
	4.4825	0.140155	0	0.169775
	0.557338	0.788018	0	0
	1.25354	0.302197	0	0
	1.33854	0.143813	0.63165	0.126683
	0.823892	1.16297	0	0.129478
	0.526376	0.63456	0	0.366739
	0.330742	0.983853	0	0
	0.98414	1.59476	0	0
	0	0.827161	0.4929	0.314801
	0.548794	0.493074	0	1.0046
	0	0.787004	0.324086	0
	0	0.371702	0	0.328716
	0.310948	11.8835	0	0.124449
	0.358732	0.410197	0.316446
	0	0.595853	0
	0.334172	0.597842	0.286094
	0.258126	1.43387	0
	0	0.919654	0
	0.83891	0.396485	0
	0.332792	4.0851	0
	0.444948	6.90304	0
	0.317068	0.95184	0.289696
	1.24449		0
	0		0
	0		0.237568
	0.290218		0.222782
	0		0.222474
	0.693702		0
	0.26233		0.652108
	0.590004		0
	0.281592		0.563936
	0		0
	2.74748		0
	0.35738		0.28258
	0.152921		0.129896
	0
	0.433764

[truncated: 26 more sheets: Fig.4i, Fig.4k, Fig.5a, Fig.5c, Fig.5e, Fig.5f, Fig.5g, Fig.5i, SuppFig1c, SuppFig2, SuppFig3c, SuppFig3d, SuppFig3f, SuppFig3g, SuppFig5b, SuppFig5b WB uncropped, SuppFig5e, SuppFig6b, SuppFig6b WB uncropped, SuppFig6h …]
